# Supplementary material for: Expression of Oxytocin/Neurophysin I and Oxytocinase in the Equine Conceptus from Day 8 to Day 21 Post-Ovulation
Source: Animals (Basel). 2022 Mar 22;12(7):799. doi: 10.3390/ani12070799 (PMC8996865; doi:10.3390/ani12070799)
Supplement: Supplementary file 1 [file animals-12-00799-s001.zip]

Archive with 1 entries (1 files):
- animals-1631519-supplementary.xlsx
