# Supplementary material for: Expression of Oxytocin/Neurophysin I and Oxytocinase in the Equine Conceptus from Day 8 to Day 21 Post-Ovulation
Source: Animals (Basel). 2022 Mar 22;12(7):799. doi: 10.3390/ani12070799 (PMC8996865; doi:10.3390/ani12070799)
Supplement: Supplementary file 1 [file animals-12-00799-s001.zip › animals-1631519-supplementary.xlsx]

## Sheet: Proteins
Checked	Protein FDR Confidence: Combined	Master	Accession	Description	Exp. q-value: Combined	Sum PEP Score	Coverage [%]	# Peptides	# PSMs	# Unique Peptides	# AAs	MW [kDa]	calc. pI	Score Sequest HT: Sequest HT	# Peptides (by Search Engine): Sequest HT	Biological Process	Cellular Component	Molecular Function	Pfam IDs	Entrez Gene ID	Gene Symbol	Chromosome	Ensembl Gene ID	KEGG Pathways	WikiPathways	Reactome Pathways	# Protein Pathway Groups	# Razor Peptides	Abundances (Grouped): F122, Sample	Abundance: F122: Sample	Found in Sample: [S106] F122: Sample	# Protein Groups	Modifications
TRUE	High	Master Protein	1333624162	myosin-9 [Equus caballus]	0	643.575	51	92	166	83	1960	226.4	5.6	580.49	92												0	9	100	3.87391e+08	High	1
TRUE	High	Master Protein	1333581278	filamin-B isoform X1 [Equus caballus]	0	438.859	44	63	101	60	2602	277.7	5.71	374.5	63												0	2	100	1.56406e+08	High	1
TRUE	High	Master Protein	1333616608	spectrin alpha chain, non-erythrocytic 1 isoform X2 [Equus caballus]	0	356.601	39	61	92	61	2484	286.1	5.4	298.67	61												0	0	100	150026414	High	1
TRUE	High	Master Protein	1333568388	actin, cytoplasmic 1 isoform X1 [Equus caballus]	0	309.098	78	25	103	2	375	41.7	5.48	354.98	25												0	0	100	7.45308e+07	High	1
TRUE	High	Master Protein	1333564258	myosin-10 isoform X1 [Equus caballus]	0	305.532	35	50	68	42	2037	235.7	5.6	243.83	50												0	0	100	4.95981e+07	High	1
TRUE	High	Master Protein	126352604	actin, cytoplasmic 1 [Equus caballus]	0	281.819	78	25	93	2	375	41.7	5.48	330.58	25		cytoplasm;cytoskeleton;membrane;nucleus	nucleotide binding	Pf00022	100033878	ACTB	13		Thyroid hormone signaling pathway; Phagosome; Tight junction; Hypertrophic cardiomyopathy (HCM); Dilated cardiomyopathy; Oxytocin signaling pathway; Viral myocarditis; Apoptosis; Platelet activation; Adherens junction; Bacterial invasion of epithelial cells; Rap1 signaling pathway; Focal adhesion; Regulation of actin cytoskeleton; Leukocyte transendothelial migration; Proteoglycans in cancer; Inf…			20	24	100	1.32436e+09	High	1
TRUE	High	Master Protein	1333708655	filamin-A isoform X1 [Equus caballus]	0	278.106	31	49	74	48	2647	280.6	6.09	241.11	49												0	0	100	1.49857e+08	High	1
TRUE	High	Master Protein	37142918	heat shock protein 90 [Equus caballus]	0	223.424	46	29	58	19	724	83.2	5.03	195.08	29	cell organization and biogenesis;metabolic process;regulation of biological process;response to stimulus	cytoplasm;cytosol;extracellular;membrane;mitochondrion;nucleus	enzyme regulator activity;nucleotide binding;protein binding;RNA binding	Pf00183, Pf02518, Pf13589	100034150	HSP90AB1	20	ENSECAG00000008511.1	Pathways in cancer; Antigen processing and presentation; NOD-like receptor signaling pathway; Estrogen signaling pathway; Prostate cancer; Progesterone-mediated oocyte maturation; PI3K-Akt signaling pathway; Protein processing in endoplasmic reticulum			8	11	100	2.22587e+08	High	1
TRUE	High	Master Protein	114373	RecName: Full=Sodium/potassium-transporting ATPase subunit alpha-1; Short=Sodium pump subunit alpha-1; AltName: Full=Na(+)/K(+) ATPase alpha-1 subunit; Flags: Precursor	0	221.094	39	32	52	32	1021	112.6	5.44	185.28	32	regulation of biological process;transport	membrane	catalytic activity;metal ion binding;nucleotide binding;transporter activity	Pf00122, Pf00689, Pf00690, Pf00702, Pf08282, Pf12710, Pf13246	100034139	ATP1A1	5					0	0	100	1.77424e+08	High	1
TRUE	High	Master Protein	1101972888	TPA: globin B1 [Equus caballus]	0	217.452	86	17	241	8	147	16.1	8.65	835.76	17												0	12	100	6.54821e+09	High	1
TRUE	High	Master Protein	149733147	protein-glutamine gamma-glutamyltransferase E [Equus caballus]	0	216.457	51	27	60	27	694	76.9	6.23	219.71	27	cell differentiation;cell organization and biogenesis;metabolic process	cytoplasm	catalytic activity;metal ion binding	Pf00868, Pf00927, Pf01841	100053068	TGM3	22	ENSECAG00000023860.1				0	0	100	1.6638e+08	High	1
TRUE	High	Master Protein	306922408	ATP synthase subunit beta, mitochondrial [Equus caballus]	0	208.372	70	24	61	24	528	56.2	5.27	198.83	24	cell differentiation;cellular homeostasis;metabolic process;regulation of biological process;transport	cell surface;membrane;mitochondrion;nucleus	catalytic activity;nucleotide binding;protein binding;transporter activity	Pf00006, Pf00306, Pf02874	100059825	ATP5B	6	ENSECAG00000022627.1	Metabolic pathways; Oxidative phosphorylation; Alzheimer's disease; Huntington's disease; Parkinson's disease			5	0	100	2.53063e+08	High	1
TRUE	High	Master Protein	1333589382	low-density lipoprotein receptor-related protein 2 isoform X1 [Equus caballus]	0	207.638	14	41	52	41	4656	521.3	5.02	168.13	41												0	0	100	4.49125e+07	High	1
TRUE	High	Master Protein	1333611640	heat shock protein HSP 90-alpha isoform X1 [Equus caballus]	0	198.241	48	27	54	20	733	84.7	5.02	165.26	27												0	0	100	6.01302e+07	High	1
TRUE	High	Master Protein	1333588146	UDP-glucose:glycoprotein glucosyltransferase 1 isoform X1 [Equus caballus]	0	196.716	34	33	46	33	1557	177.3	5.63	162.22	33												0	0	100	5.79912e+07	High	1
TRUE	High	Master Protein	194216917	keratin, type I cytoskeletal 19 [Equus caballus]	0	193.017	67	26	61	21	411	45.3	5.26	182.71	26			structural molecule activity	Pf00038	100147127	LOC100147127; KRT19	11					0	6	100	6.25946e+08	High	1
TRUE	High	Master Protein	1333677258	collagen alpha-3(VI) chain isoform X1 [Equus caballus]	0	190.323	19	36	52	36	3166	342.3	6.42	179.57	36												0	0	100	7.5017e+07	High	1
TRUE	High	Master Protein	1333690943	elongation factor 2 [Equus caballus]	0	171.538	38	20	38	20	858	95.3	6.83	149.4	20												0	0	100	5.19168e+07	High	1
TRUE	High	Master Protein	1333709529	ubiquitin-like modifier-activating enzyme 1 [Equus caballus]	0	168.51	37	26	42	26	1058	117.9	5.86	151.1	26												0	0	100	5.24491e+07	High	1
TRUE	High	Master Protein	1333684613	keratin, type II cytoskeletal 8 [Equus caballus]	0	161.688	43	25	45	22	492	54.8	5.69	156.63	25												0	4	100	1.83704e+08	High	1
TRUE	High	Master Protein	1333552051	actin, alpha cardiac muscle 1 [Equus caballus]	0	156.845	68	21	51	9	377	42	5.39	146.38	21												0	0	100	7.34578e+07	High	1
TRUE	High	Master Protein	1333564928	phosphoribosylformylglycinamidine synthase [Equus caballus]	0	156.701	39	24	42	24	1337	143.9	5.41	150.8	24												0	0	100	2.78937e+07	High	1
TRUE	High	Master Protein	545224964	ATP synthase subunit alpha, mitochondrial [Equus caballus]	0	147.818	50	27	49	26	553	59.7	9.2	155.89	27	metabolic process;transport		nucleotide binding	Pf00006, Pf00306, Pf02663, Pf02874, Pf05943	100053178	ATP5A1	8		Parkinson's disease; Alzheimer's disease; Huntington's disease; Metabolic pathways; Oxidative phosphorylation			5	1	100	1.93216e+08	High	1
TRUE	High	Master Protein	193248596	M2-type pyruvate kinase [Equus caballus]	0	142.059	57	22	33	6	531	57.8	8	120.29	22	metabolic process		catalytic activity;metal ion binding	Pf00224, Pf02887	100063687	PKM	1		Central carbon metabolism in cancer; Carbon metabolism; Metabolic pathways; Type II diabetes mellitus; Glucagon signaling pathway; Pyruvate metabolism; Purine metabolism; Viral carcinogenesis; Biosynthesis of amino acids; Glycolysis / Gluconeogenesis			10	12	100	1.13766e+08	High	1
TRUE	High	Master Protein	255683515	hemoglobin subunit beta [Equus caballus]	0	139.292	90	14	90	12	147	16.1	7.02	250.96	14	transport		metal ion binding;transporter activity	Pf00042	100054109	HBB	7	ENSECAG00000010020.1	Malaria; African trypanosomiasis			2	0	100	3.70823e+08	High	1
TRUE	High	Master Protein	1333660215	glycogen debranching enzyme isoform X1 [Equus caballus]	0	137.867	36	32	38	32	1533	174.6	6.7	127.09	32												0	0	100	3.62488e+07	High	1
TRUE	High	Master Protein	255522883	endoplasmin precursor [Equus caballus]	0	137.813	36	26	42	24	804	92.4	4.86	127.53	26	cell organization and biogenesis;metabolic process;regulation of biological process;response to stimulus;transport	cytosol;endoplasmic reticulum;membrane;nucleus;organelle lumen	nucleotide binding;protein binding;RNA binding	Pf00183, Pf02518, Pf13589	100033933	GRP94; HSP90B1	28	ENSECAG00000010610.1	Prostate cancer; Estrogen signaling pathway; Pathways in cancer; PI3K-Akt signaling pathway; Protein processing in endoplasmic reticulum; Thyroid hormone synthesis			6	0	100	1.47336e+08	High	1
TRUE	High	Master Protein	969812742	Chain A, Serum Albumin	0	135.497	50	22	109	22	583	65.5	5.91	332.2	22				Pf00273								0	0	100	1.01681e+08	High	1
TRUE	High	Master Protein	1333618130	transitional endoplasmic reticulum ATPase [Equus caballus]	0	133.387	47	25	39	25	804	89.1	5.26	127.18	25												0	0	100	4.28397e+07	High	1
TRUE	High	Master Protein	1333594964	basement membrane-specific heparan sulfate proteoglycan core protein isoform X1 [Equus caballus]	0	133.332	10	24	33	24	4436	472.5	6.52	116.09	24												0	0	100	1.62542e+07	High	1
TRUE	High	Master Protein	1333615354	gelsolin isoform X1 [Equus caballus]	0	129.313	45	17	35	17	782	85.8	6.47	129.17	17												0	0	100	4.83481e+07	High	1
TRUE	High	Master Protein	1333674519	bifunctional purine biosynthesis protein PURH [Equus caballus]	0	124.572	51	18	27	18	592	64.1	6.67	90.77	18												0	0	100	2.39692e+07	High	1
TRUE	High	Master Protein	149754673	tubulin beta chain [Equus caballus]	0	122.866	73	20	34	4	444	49.6	4.89	114.45	20	cell organization and biogenesis	cytoplasm;cytoskeleton;nucleus	catalytic activity;nucleotide binding;protein binding;structural molecule activity	Pf00091, Pf03953, Pf10644	100051013	TUBB2A; TUBB	20	ENSECAG00000020234.1	Phagosome; Gap junction			2	17	100	1.06468e+08	High	1
TRUE	High	Master Protein	126352659	peroxisomal multifunctional enzyme type 2 [Equus caballus]	0	121.503	38	18	27	18	735	79.5	8.43	101.9	18	cell differentiation;metabolic process	membrane;mitochondrion	catalytic activity;protein binding	Pf00106, Pf01575, Pf02036, Pf08659, Pf13452, Pf13561, Pf14864	100034046	HSD17B4	14	ENSECAG00000017805.1	Peroxisome; Primary bile acid biosynthesis; Metabolic pathways			3	0	100	4.44828e+07	High	1
TRUE	High	Master Protein	1070	zeta globin [Equus caballus]	0	121.085	93	15	126	15	142	15.6	8.69	356.21	15	transport		metal ion binding;transporter activity	Pf00042	100065056	HBZ1	13					0	0	100	4.47101e+09	High	1
TRUE	High	Master Protein	1333662823	laminin subunit gamma-1 [Equus caballus]	0	120.842	18	19	26	19	1608	177.4	5.11	93.03	19												0	0	100	2.16112e+07	High	1
TRUE	High	Master Protein	1333587311	60 kDa heat shock protein, mitochondrial [Equus caballus]	0	119.967	43	15	30	15	573	60.9	6.04	104.25	15												0	0	100	6.52014e+07	High	1
TRUE	High	Master Protein	1333578208	spectrin beta chain, non-erythrocytic 1 isoform X1 [Equus caballus]	0	119.284	12	18	24	17	2364	274.5	5.54	91.4	18												0	0	100	1.45574e+07	High	1
TRUE	High	Master Protein	1333651666	laminin subunit beta-1 [Equus caballus]	0	118.923	18	17	27	17	1786	196.8	4.91	100.77	17												0	0	100	6.02106e+06	High	1
TRUE	High	Master Protein	126352304	elongation factor 1-alpha 1 [Equus caballus]	0	118.177	48	14	34	14	462	50.1	9.01	131.65	14	metabolic process;response to stimulus	cytoplasm;membrane;nucleus	catalytic activity;nucleotide binding;RNA binding	Pf00009, Pf03143, Pf03144	100009682	EEF1A1	10		Legionellosis; RNA transport			2	0	100	1.20018e+08	High	1
TRUE	High	Master Protein	1333617779	tubulin beta-4B chain [Equus caballus]	0	117.691	65	19	30	4	445	49.8	4.89	104.85	19												0	1	100	1.31314e+07	High	1
TRUE	High	Master Protein	255522848	glyceraldehyde-3-phosphate dehydrogenase [Equus caballus]	0	115.76	73	19	41	19	333	35.8	8.13	132.52	19	defense response;metabolic process;regulation of biological process;response to stimulus	cytoplasm;cytosol;membrane;nucleus	catalytic activity;enzyme regulator activity;nucleotide binding;protein binding	Pf00044, Pf02800	100033897	GAPDH	6	ENSECAG00000022051.1	Alzheimer's disease; Metabolic pathways; Biosynthesis of amino acids; HIF-1 signaling pathway; Carbon metabolism; Glycolysis / Gluconeogenesis			6	0	100	1.201e+08	High	1
TRUE	High	Master Protein	149743996	T-complex protein 1 subunit alpha isoform X1 [Equus caballus]	0	112.536	51	15	25	15	556	60.2	6.11	95.2	15			nucleotide binding	Pf00118	100050689	TCP1	31					0	0	100	1.63446e+07	High	1
TRUE	High	Master Protein	329664500	pyruvate kinase PKM [Bos taurus]	0	111.117	45	17	25	1	531	57.9	7.85	95.43	17	cell death;metabolic process;response to stimulus	cytoplasm;cytosol;mitochondrion;nucleus	catalytic activity;metal ion binding;protein binding;RNA binding	Pf00224, Pf02887	512571	PKM	10	ENSBTAG00000001601.5	Carbon metabolism; Biosynthesis of amino acids; Glucagon signaling pathway; Type II diabetes mellitus; Pyruvate metabolism; Purine metabolism; Central carbon metabolism in cancer; Viral carcinogenesis; Metabolic pathways; Glycolysis / Gluconeogenesis	Glycolysis and Gluconeogenesis	Glycolysis; Neutrophil degranulation	18	0	100	2.29002e+06	High	1
TRUE	High	Master Protein	1333548900	ras GTPase-activating-like protein IQGAP1 isoform X1 [Equus caballus]	0	107.722	22	21	26	21	1657	188.9	6.64	98.51	21												0	0	100	1.07814e+07	High	1
TRUE	High	Master Protein	1333647971	ezrin [Equus caballus]	0	102.939	37	15	31	10	586	69.3	6.42	108.75	15												0	5	100	6.16557e+07	High	1
TRUE	High	Master Protein	1333570692	nodal modulator 1 [Equus caballus]	0	102.064	29	22	29	22	1267	137.7	6.21	98.16	22												0	0	100	1.80366e+07	High	1
TRUE	High	Master Protein	545197132	tubulin beta-2B chain [Equus caballus]	0	100.16	58	17	27	2	445	49.9	4.89	90.61	17	cell organization and biogenesis;cellular component movement;regulation of biological process	cytoplasm;cytoskeleton;nucleus	catalytic activity;nucleotide binding;protein binding;structural molecule activity	Pf00091, Pf03953, Pf10644	100050361	LOC100050361; TUBB2B	20	ENSECAG00000000341.1	Gap junction; Phagosome			2	0	100	763831	High	1
TRUE	High	Master Protein	1333612542	alpha-actinin-1 isoform X1 [Equus caballus]	0	99.809	41	24	31	15	892	102.9	5.41	96.62	24												0	7	100	4.06047e+07	High	1
TRUE	High	Master Protein	124377696	heat shock 70kDa protein 8 [Equus caballus]	0	97.344	39	17	26	16	646	70.9	5.52	84.8	17	cell organization and biogenesis;metabolic process;regulation of biological process	cytoplasm;membrane;nucleus;spliceosomal complex	nucleotide binding	Pf00012, Pf02463, Pf06723	100009679	HSPA8	7		Longevity regulating pathway - multiple species; Antigen processing and presentation; Toxoplasmosis; Legionellosis; Estrogen signaling pathway; MAPK signaling pathway; Spliceosome; Protein processing in endoplasmic reticulum; Influenza A; Epstein-Barr virus infection; Measles; Endocytosis			12	1	100	5.95081e+07	High	1
TRUE	High	Master Protein	1333657257	filamin-C isoform X3 [Equus caballus]	0	96.782	13	22	28	19	2720	290.1	5.95	87.02	22												0	0	100	23126053	High	1
TRUE	High	Master Protein	1333544627	vinculin isoform X1 [Equus caballus]	0	95.795	22	18	26	18	1135	123.9	5.71	86.69	18												0	0	100	2.7033e+07	High	1
TRUE	High	Master Protein	545206502	aconitate hydratase, mitochondrial [Equus caballus]	0	95.3	28	16	24	16	799	87.6	7.96	86.49	16	metabolic process			Pf00330, Pf00694	100055803	LOC100055803; ACO2	28		Carbon metabolism; Glyoxylate and dicarboxylate metabolism; Citrate cycle (TCA cycle); Biosynthesis of amino acids; Metabolic pathways; 2-Oxocarboxylic acid metabolism			6	0	100	2.93262e+07	High	1
TRUE	High	Master Protein	149725200	DNA damage-binding protein 1 [Equus caballus]	0	94.424	33	23	27	23	1140	126.8	5.26	82	23		nucleus		Pf03178, Pf10433	100059606	DDB1	12		Hepatitis B; Ubiquitin mediated proteolysis; Viral carcinogenesis; Nucleotide excision repair			4	0	100	2.49072e+07	High	1
TRUE	High	Master Protein	334883172	receptor of activated protein C kinase 1 [Equus caballus]	0	94.202	71	15	26	15	317	35.1	7.69	88.89	15			protein binding	Pf00400	100057771	GNB2L1; RACK1	14					0	0	100	4.81169e+07	High	1
TRUE	High	Master Protein	545179351	clathrin heavy chain 1 isoform X1 [Equus caballus]	0	93.8	16	18	23	17	1682	192.3	5.69	83.39	18	cell organization and biogenesis;transport		protein binding;structural molecule activity	Pf00637, Pf01394, Pf04053, Pf09268, Pf13838	100057364	CLTC	11					0	1	100	2.37029e+07	High	1
TRUE	High	Master Protein	1333562593	dynein light chain 2, cytoplasmic [Equus caballus]	0	93.636	53	5	21	3	89	10.3	7.37	88.53	5												0	2	100	3.82083e+07	High	1
TRUE	High	Master Protein	953876529	cytochrome b-c1 complex subunit 1, mitochondrial isoform X1 [Equus caballus]	0	93.27	49	16	25	16	481	52.8	6.1	82.32	16	metabolic process			Pf00675, Pf05193, Pf08367	100053786	LOC100053786; UQCRC1	16					0	0	100	5.05219e+07	High	1
TRUE	High	Master Protein	1616775	epsilon-1 globin, partial [Equus caballus]	0	93.151	53	9	51	1	106	11.7	7.5	168.02	9	transport		metal ion binding;transporter activity	Pf00042	100068926	LOC100068926	7					0	0	100	8192480	High	1
TRUE	High	Master Protein	1333674527	fibronectin isoform X1 [Equus caballus]	0	93.027	13	17	25	17	2477	272	5.6	86.55	17												0	0	100	2.91544e+07	High	1
TRUE	High	Master Protein	1333592057	alpha-enolase isoform X1 [Equus caballus]	0	92.408	49	13	23	11	434	47.3	6.46	83.13	13												0	1	100	2.14371e+07	High	1
TRUE	High	Master Protein	149714278	tubulin alpha-1C chain [Equus caballus]	0	92.369	53	16	27	1	449	49.9	5.1	85.58	16	cell organization and biogenesis	cytoplasm;cytoskeleton	catalytic activity;nucleotide binding;structural molecule activity	Pf00091, Pf03953	100051901	TUBA1C; LOC100051901	6	ENSECAG00000009504.1	Phagosome; Apoptosis; Gap junction			3	1	100	1.05977e+07	High	1
TRUE	High	Master Protein	149746221	dihydropyrimidinase-related protein 2 isoform X1 [Equus caballus]	0	91.804	39	17	22	15	677	73.5	6.35	77.6	17			catalytic activity	Pf01979, Pf07969, Pf13147, Pf13594	100054410	LOC100054410; DPYSL2	2		Axon guidance			1	2	100	1.45139e+07	High	1
TRUE	High	Master Protein	1333700714	dynein light chain 1, cytoplasmic [Equus caballus]	0	91.722	53	5	18	3	89	10.4	7.4	75.75	5												0	0	100	2.86533e+07	High	1
TRUE	High	Master Protein	146149272	hemoglobin subunit alpha [Equus caballus]	0	91.379	79	8	52	3	142	15.2	8.7	134.11	8	transport		metal ion binding	Pf00042	100036557	HBA	13		Malaria; African trypanosomiasis			2	0	100	2.65299e+08	High	1
TRUE	High	Master Protein	194218317	neutral alpha-glucosidase AB isoform X2 [Equus caballus]	0	89.421	36	20	29	20	944	106.5	5.97	83.44	20	metabolic process		catalytic activity	Pf01055, Pf13802	100060146	GANAB	12		Protein processing in endoplasmic reticulum; N-Glycan biosynthesis; Metabolic pathways			3	0	100	4.88053e+07	High	1
TRUE	High	Master Protein	1333573487	annexin A6 isoform X1 [Equus caballus]	0	89.314	34	16	23	1	673	75.7	5.73	68.69	16												0	15	100	2.81306e+07	High	1
TRUE	High	Master Protein	149699332	splicing factor 3B subunit 3 [Equus caballus]	0	88.844	26	20	26	20	1217	135.5	5.26	83.39	20	metabolic process;regulation of biological process	nucleus;spliceosomal complex	protein binding;RNA binding	Pf03178, Pf10433	100054753	SF3B3	3	ENSECAG00000014053.1	Spliceosome			1	0	100	3.27725e+07	High	1
TRUE	High	Master Protein	338716263	V-type proton ATPase catalytic subunit A [Equus caballus]	0	88.589	36	14	23	14	618	68.4	5.52	73.28	14	metabolic process;transport		nucleotide binding	Pf00006, Pf00306, Pf02874	100061223	LOC100061223; ATP6V1A	19		mTOR signaling pathway; Collecting duct acid secretion; Synaptic vesicle cycle; Phagosome; Oxidative phosphorylation; Metabolic pathways; Rheumatoid arthritis			7	0	100	2.07471e+07	High	1
TRUE	High	Master Protein	1333559663	protein disulfide-isomerase [Equus caballus]	0	88.038	47	15	24	15	510	57.2	4.91	82.77	15												0	0	100	4.77513e+07	High	1
TRUE	High	Master Protein	1333610922	cytoplasmic aconitate hydratase isoform X1 [Equus caballus]	0	86.936	29	17	26	17	1006	110.9	8.53	86.8	17												0	0	100	2.38713e+07	High	1
TRUE	High	Master Protein	6093705	RecName: Full=Decorin; AltName: Full=Bone proteoglycan II; AltName: Full=Dermatan sulfate proteoglycan II; Short=DS-PGII; AltName: Full=PG-S2; Flags: Precursor	0	85.75	36	11	27	11	360	39.9	8.53	86.59	11	metabolic process;regulation of biological process;response to stimulus	cytoplasm;extracellular	enzyme regulator activity;protein binding;RNA binding	Pf01462, Pf12799, Pf13306, Pf13855	100034120	DCN	28	ENSECAG00000020413.1	TGF-beta signaling pathway; Proteoglycans in cancer			2	0	100	70436451	High	1
TRUE	High	Master Protein	149727212	fatty acid-binding protein, liver [Equus caballus]	0	85.553	83	9	24	9	126	14.2	7.06	71.28	9	regulation of biological process;response to stimulus;transport	cytoplasm;cytosol;nucleus	antioxidant activity;catalytic activity;transporter activity	Pf14651	100052746	LOC100052746; FABP1	15	ENSECAG00000015990.1	Fat digestion and absorption; PPAR signaling pathway			2	0	100	1.30477e+08	High	1
TRUE	High	Master Protein	149714275	tubulin alpha-1A chain [Equus caballus]	0	84.888	58	17	26	2	451	50.1	5.06	78.91	17	cell organization and biogenesis	cytoplasm;cytoskeleton;endosome;nucleus	catalytic activity;nucleotide binding;structural molecule activity	Pf00091, Pf03953	100051840	TUBA1A; LOC100051840	6	ENSECAG00000013798.1	Apoptosis; Phagosome; Gap junction			3	15	100	109453101	High	1
TRUE	High	Master Protein	953886737	bile acid-CoA:amino acid N-acyltransferase [Equus caballus]	0	83.557	60	13	23	13	421	46.8	6.99	80.82	13	metabolic process	cytosol	catalytic activity;protein binding	Pf01738, Pf04775, Pf08840	100054567	BAAT; LOC100054567	25	ENSECAG00000015421.1	Biosynthesis of unsaturated fatty acids; Peroxisome; Metabolic pathways; Primary bile acid biosynthesis; Taurine and hypotaurine metabolism; Bile secretion	Metapathway biotransformation		7	0	100	5.27929e+07	High	1
TRUE	High	Master Protein	1333573489	annexin A6 isoform X2 [Equus caballus]	0	83.17	34	16	22	1	667	75.1	5.81	64.27	16												0	0			High	1
TRUE	High	Master Protein	1333559541	fatty acid synthase isoform X1 [Equus caballus]	0	83.044	9	21	24	21	3521	386.7	6.28	73.49	21												0	0	100	7.24355e+06	High	1
TRUE	High	Master Protein	1333709621	phosphoglycerate kinase 1 [Equus caballus]	0	81.841	58	14	25	14	417	44.6	8.28	85.85	14												0	0	100	4.14668e+07	High	1
TRUE	High	Master Protein	1333564220	eukaryotic initiation factor 4A-I isoform X1 [Equus caballus]	0	81.6	53	13	19	8	408	46.4	5.59	70.7	13												0	4	100	1.88912e+07	High	1
TRUE	High	Master Protein	1333608636	laminin subunit alpha-5 [Equus caballus]	0	81.532	8	16	20	16	3696	398.7	6.74	71.83	16												0	0	100	1.25923e+07	High	1
TRUE	High	Master Protein	545190768	isocitrate dehydrogenase [NADP] cytoplasmic isoform X1 [Equus caballus]	0	80.58	57	19	27	18	414	46.8	7.47	77.98	19	metabolic process		catalytic activity	Pf00180	100066416	IDH1	18		Citrate cycle (TCA cycle); Biosynthesis of amino acids; Glutathione metabolism; 2-Oxocarboxylic acid metabolism; Metabolic pathways; Carbon metabolism; Peroxisome			7	1	100	4.51792e+07	High	1
TRUE	High	Master Protein	545221374	hypoxia up-regulated protein 1 isoform X1 [Equus caballus]	0	80.414	25	14	27	14	1001	111.7	5.27	84.77	14				Pf00012	100071323	HYOU1	7					0	0	100	1.53614e+07	High	1
TRUE	High	Master Protein	341865569	vimentin [Equus caballus]	0	79.675	34	14	20	14	466	53.6	5.12	62.22	14	regulation of biological process		structural molecule activity	Pf00038, Pf04732, Pf10186	100056088	VIM	29		MicroRNAs in cancer; Epstein-Barr virus infection			2	0	100	2.17932e+07	High	1
TRUE	High	Master Protein	38604884	RecName: Full=Annexin A1; AltName: Full=Annexin I; AltName: Full=Annexin-1; AltName: Full=Calpactin II; AltName: Full=Calpactin-2; AltName: Full=Lipocortin I	0	78.411	48	14	20	14	346	38.7	7.02	65.11	14	cell differentiation;cell organization and biogenesis;cellular component movement;defense response;metabolic process;regulation of biological process;response to stimulus;transport	cell surface;cytoplasm;cytoskeleton;cytosol;endosome;extracellular;membrane;nucleus	enzyme regulator activity;metal ion binding;protein binding;structural molecule activity	Pf00191	100033940	ANXA1	23	ENSECAG00000015794.1				0	0	100	3.84953e+07	High	1
TRUE	High	Master Protein	1333585806	importin-5 isoform X1 [Equus caballus]	0	77.166	21	15	20	15	1097	123.6	4.94	67.79	15												0	0	100	1.36122e+07	High	1
TRUE	High	Master Protein	1942778	Chain A, HEMOGLOBIN (DEOXY)	0	76.124	87	9	51	3	141	15.1	8.7	114.23	9				Pf00042								0	7	100	1.3814e+09	High	1
TRUE	High	Master Protein	1333628316	macrophage mannose receptor 1 [Equus caballus]	0	75.819	17	17	19	17	1454	165.4	6.14	60.26	17												0	0	100	2.43331e+07	High	1
TRUE	High	Master Protein	230479	Chain A, HEMOGLOBIN (DEOXY) (ALPHA CHAIN)	0	75.297	87	8	51	3	141	15.1	8.68	111.4	8				Pf00042								0	0	100	4.55785e+08	High	1
TRUE	High	Master Protein	1333551507	protein disulfide-isomerase A3 [Equus caballus]	0	74.944	44	18	23	18	505	56.8	6.65	68.78	18												0	0	100	1.02143e+08	High	1
TRUE	High	Master Protein	1333609317	heterogeneous nuclear ribonucleoprotein K isoform X1 [Equus caballus]	0	71.706	28	9	15	9	464	51	5.33	56.08	9												0	0	100	3.0093e+07	High	1
TRUE	High	Master Protein	1333703240	cytosolic non-specific dipeptidase [Equus caballus]	0	71.17	56	18	24	18	475	52.8	6.11	72.17	18												0	0	100	4.90353e+07	High	1
TRUE	High	Master Protein	1333598753	histone H3.1 [Equus caballus]	0	70.385	37	14	38	12	218	24.3	11.11	80.75	14												0	2	100	566029422	High	1
TRUE	High	Master Protein	545215504	dimethylaniline monooxygenase [N-oxide-forming] 1 [Equus caballus]	0	69.929	37	12	18	12	533	60.1	8.81	60.04	12	metabolic process	membrane	catalytic activity;nucleotide binding	Pf00743, Pf13434, Pf13450, Pf13738	100059719	LOC100059719; FMO1	5	ENSECAG00000006012.1	Drug metabolism - cytochrome P450	Metapathway biotransformation		2	0	100	2.19548e+07	High	1
TRUE	High	Master Protein	1333578015	T-complex protein 1 subunit delta [Equus caballus]	0	69.275	46	16	22	15	539	57.9	7.83	68.17	16												0	1	100	3.08975e+07	High	1
TRUE	High	Master Protein	149755658	moesin [Equus caballus]	0	68.445	23	11	20	6	577	67.7	6.28	68.19	11	cell differentiation;cell organization and biogenesis;cell proliferation;cellular component movement;regulation of biological process;response to stimulus	cell surface;cytoplasm;cytoskeleton;cytosol;membrane;nucleus	protein binding;RNA binding	Pf00373, Pf00769, Pf09379, Pf09380	100065348	MSN	X	ENSECAG00000012900.1	Regulation of actin cytoskeleton; Measles; Proteoglycans in cancer; Leukocyte transendothelial migration			4	0	100	4.35303e+06	High	1
TRUE	High	Master Protein	1333676639	nucleolin [Equus caballus]	0	67.999	19	9	15	9	718	77.7	4.65	58.63	9												0	0	100	16799884	High	1
TRUE	High	Master Protein	1333684618	keratin, type I cytoskeletal 18 [Equus caballus]	0	67.857	34	12	23	11	438	48.9	5.99	68.84	12												0	0	100	3.32871e+07	High	1
TRUE	High	Master Protein	335775038	mitochondrial cytochrome b-c1 complex subunit 2-like protein [Equus caballus]	0	67.712	40	12	15	12	453	48.1	8.73	52.04	12	metabolic process	membrane;mitochondrion	catalytic activity;metal ion binding	Pf00675, Pf05193	100057847	LOC100057847; UQCRC2	13	ENSECAG00000021501.1	Alzheimer's disease; Metabolic pathways; Oxidative phosphorylation; Non-alcoholic fatty liver disease (NAFLD); Huntington's disease; Parkinson's disease; Cardiac muscle contraction			7	0	100	3.64534e+07	High	1
TRUE	High	Master Protein	1333654314	calcium-binding mitochondrial carrier protein Aralar2 isoform X1 [Equus caballus]	0	67.263	31	12	16	10	675	74.1	8.72	55.42	12												0	1	100	1.50867e+07	High	1
TRUE	High	Master Protein	1333549001	aminopeptidase N-like [Equus caballus]	0	67.236	19	13	17	4	967	109	5.01	52.47	13												0	7	100	1.74702e+07	High	1
TRUE	High	Master Protein	1101972890	TPA: globin B2 [Equus caballus]	0	66.997	88	11	28	10	147	16.4	7.25	79.4	11												0	0	100	2.49578e+08	High	1
TRUE	High	Master Protein	1333623391	cytoskeleton-associated protein 4 [Equus caballus]	0	64.832	35	14	18	14	586	64.5	5.71	50.42	14												0	0	100	3.65282e+07	High	1
TRUE	High	Master Protein	953889609	galectin-1 [Equus caballus]	0	64.28	67	9	22	9	135	14.7	5.5	75.03	9	cell differentiation;regulation of biological process;response to stimulus	extracellular	RNA binding;signal transducer activity	Pf00337, Pf07076	100069841	LOC100069841; LGALS1	28	ENSECAG00000006745.1				0	0	100	8.71285e+07	High	1
TRUE	High	Master Protein	194211335	tubulin alpha-4A chain [Equus caballus]	0	64.142	43	12	20	3	448	49.9	5.06	57.14	12	cell organization and biogenesis	cytoplasm;cytoskeleton	catalytic activity;nucleotide binding;protein binding;structural molecule activity	Pf00091, Pf03953	100059249	TUBA4A	6	ENSECAG00000014514.1	Phagosome; Apoptosis; Gap junction			3	0	100	4.86616e+06	High	1
TRUE	High	Master Protein	1333595669	6-phosphogluconate dehydrogenase, decarboxylating [Equus caballus]	0	63.874	32	11	15	11	483	53.2	7.11	53.38	11												0	0	100	4.20003e+07	High	1
TRUE	High	Master Protein	149727487	T-complex protein 1 subunit eta [Equus caballus]	0	63.621	33	12	17	12	543	59.4	6.99	52.75	12			nucleotide binding	Pf00118	100050014	CCT7	15					0	0	100	1.55461e+07	High	1
TRUE	High	Master Protein	1333579492	protein disulfide-isomerase A6 [Equus caballus]	0	63.523	44	12	17	12	440	48.1	5.1	62.88	12												0	0	100	3.01616e+07	High	1
TRUE	High	Master Protein	1333547345	hexokinase-1 isoform X1 [Equus caballus]	0	63.424	22	15	20	12	919	102.6	6.87	63.87	15												0	3	100	2.25057e+07	High	1
TRUE	High	Master Protein	1333616111	78 kDa glucose-regulated protein [Equus caballus]	0	62.508	35	15	16	15	654	72.2	5.16	55.03	15												0	0	100	2.69829e+07	High	1
TRUE	High	Master Protein	545208028	adenylyl cyclase-associated protein 1 isoform X1 [Equus caballus]	0	61.933	31	8	16	1	475	51.4	7.52	63.06	8	cell organization and biogenesis;cellular component movement;regulation of biological process;response to stimulus;transport	cytoplasm;cytoskeleton	protein binding	Pf01213, Pf07986, Pf08603	100068319	CAP1	2	ENSECAG00000024658.1				0	0	100	1.53263e+06	High	1
TRUE	High	Master Protein	1333544177	aromatase isoform X1 [Equus caballus]	0	61.312	32	15	21	15	548	62.7	8.07	59.55	15												0	0	100	4.00514e+07	High	1
TRUE	High	Master Protein	1333630825	rab GDP dissociation inhibitor beta isoform X2 [Equus caballus]	0	60.498	32	8	17	5	467	52.8	7.94	59.2	8												0	1	100	5.27213e+06	High	1
TRUE	High	Master Protein	1333618298	talin-1 isoform X1 [Equus caballus]	0	60.399	12	16	18	16	2559	271.5	6.11	61.65	16												0	0	100	5.46478e+06	High	1
TRUE	High	Master Protein	1333562046	puromycin-sensitive aminopeptidase isoform X2 [Equus caballus]	0	60.29	24	15	22	15	921	103.5	5.83	62.53	15												0	0	100	2.07911e+07	High	1
TRUE	High	Master Protein	149746435	bifunctional epoxide hydrolase 2 [Equus caballus]	0	60.221	36	12	18	12	555	62.5	6.02	58.01	12	metabolic process;regulation of biological process	cytosol	catalytic activity;metal ion binding;protein binding	Pf00561, Pf00702, Pf12146, Pf12695, Pf12697, Pf13242, Pf13419	100060414	LOC100060414; EPHX2	2	ENSECAG00000023444.1	Metabolic pathways; Peroxisome; Arachidonic acid metabolism	Metapathway biotransformation		4	0	100	1.65213e+07	High	1
TRUE	High	Master Protein	1333699767	small nuclear ribonucleoprotein Sm D3 [Equus caballus]	0	59.944	44	5	10	5	126	13.9	10.32	38.92	5												0	0	100	2.07639e+07	High	1
TRUE	High	Master Protein	255522905	stress-70 protein, mitochondrial [Equus caballus]	0	59.463	30	12	17	5	679	73.6	6.3	56.5	12	cell organization and biogenesis			Pf00012, Pf06723	100034032	HSPA9	14		RNA degradation; Tuberculosis			2	6	100	2.73249e+07	High	1
TRUE	High	Master Protein	1333606954	dolichyl-diphosphooligosaccharide--protein glycosyltransferase subunit 2 isoform X1 [Equus caballus]	0	59.449	32	12	16	12	647	70.8	6.29	56.57	12												0	0	100	1.4472e+07	High	1
TRUE	High	Master Protein	349605861	ADP/ATP translocase 2-like protein [Equus caballus]	0	59.444	44	13	21	3	298	32.9	9.76	67.13	13	transport	membrane	transporter activity	Pf00153	100059103	LOC100059103; SLC25A5	X		Huntington's disease; cGMP-PKG signaling pathway; Calcium signaling pathway; Parkinson's disease; HTLV-I infection			5	10	100	7.72379e+07	High	1
TRUE	High	Master Protein	255522907	fatty acid-binding protein, heart [Equus caballus]	0	59.443	78	12	21	12	133	14.8	6.8	55.97	12				Pf00061, Pf14651	100033895	FABP3	2		PPAR signaling pathway			1	0	100	1.16197e+08	High	1
TRUE	High	Master Protein	149728089	trifunctional enzyme subunit alpha, mitochondrial [Equus caballus]	0	59.172	29	14	17	14	762	82.6	9.11	54.68	14	metabolic process;response to stimulus	membrane;mitochondrion	catalytic activity	Pf00378, Pf00725, Pf02737	100071381	HADHA	15	ENSECAG00000015725.1	Lysine degradation; Fatty acid elongation; Metabolic pathways; Valine, leucine and isoleucine degradation; Butanoate metabolism; Biosynthesis of unsaturated fatty acids; Tryptophan metabolism; Fatty acid degradation; Propanoate metabolism; Carbon metabolism; Fatty acid metabolism; beta-Alanine metabolism			12	0	100	1.77015e+07	High	1
TRUE	High	Master Protein	1333580407	dolichyl-diphosphooligosaccharide--protein glycosyltransferase subunit 1 [Equus caballus]	0	58.796	40	15	18	15	609	68.6	6.51	54.37	15												0	0	100	1.59311e+07	High	1
TRUE	High	Master Protein	1333579729	peroxidasin homolog isoform X1 [Equus caballus]	0	57.907	11	10	15	10	1479	164.4	6.95	56.58	10												0	0	100	7.2806e+06	High	1
TRUE	High	Master Protein	149756873	calreticulin [Equus caballus]	0	57.458	52	13	18	13	412	47.5	4.48	45.88	13	cell organization and biogenesis;metabolic process;regulation of biological process;response to stimulus;transport	cytoplasm;cytosol;endoplasmic reticulum;membrane;nucleus;organelle lumen	metal ion binding;protein binding;RNA binding	Pf00262	100064107	LOC100064107; CALR	7	ENSECAG00000008164.1	Phagosome; Antigen processing and presentation; Protein processing in endoplasmic reticulum; Chagas disease (American trypanosomiasis); HTLV-I infection			5	0	100	2.28609e+07	High	1
TRUE	High	Master Protein	1333664096	coatomer subunit alpha isoform X1 [Equus caballus]	0	57.259	18	14	17	14	1233	139.3	7.59	47.57	14												0	0	100	1.35293e+07	High	1
TRUE	High	Master Protein	338723242	Golgi apparatus protein 1 [Equus caballus]	0	57.213	13	10	14	10	1179	134	6.95	49.73	10		membrane	protein binding	Pf00839	100055066	GLG1	3	ENSECAG00000016433.1	Cell adhesion molecules (CAMs)			1	0	100	1.90917e+07	High	1
TRUE	High	Master Protein	1333687568	T-complex protein 1 subunit beta [Equus caballus]	0	56.529	33	10	13	10	535	57.4	6.27	43.15	10												0	0	100	1.81272e+07	High	1
TRUE	High	Master Protein	1333701989	small nuclear ribonucleoprotein Sm D1 [Equus caballus]	0	56.246	55	4	10	4	119	13.3	11.56	40.19	4												0	0	100	2.68992e+07	High	1
TRUE	High	Master Protein	1333568405	NADPH--cytochrome P450 reductase isoform X1 [Equus caballus]	0	56.223	25	10	14	10	737	83.6	5.82	46.54	10												0	0	100	1.1239e+07	High	1
TRUE	High	Master Protein	126352460	ganglioside GM2 activator precursor [Equus caballus]	0	55.454	32	4	20	4	193	20.6	5.97	69.67	4	metabolic process;regulation of biological process;response to stimulus	mitochondrion	catalytic activity;enzyme regulator activity	Pf02221, Pf06477	100034082	GM2A	14	ENSECAG00000020587.1	Lysosome			1	0	100	3.77066e+07	High	1
TRUE	High	Master Protein	1333688737	L-lactate dehydrogenase A chain isoform X1 [Equus caballus]	0	55.262	47	13	17	12	361	39.7	8.44	56.1	13												0	1	100	9.11065e+07	High	1
TRUE	High	Master Protein	194210468	4-trimethylaminobutyraldehyde dehydrogenase isoform X1 [Equus caballus]	0	55.254	31	12	14	12	518	56.5	6.77	46.48	12	metabolic process		catalytic activity	Pf00171	100060577	ALDH9A1	5	ENSECAG00000012770.1	Glycerolipid metabolism; Tryptophan metabolism; Metabolic pathways; beta-Alanine metabolism; Fatty acid degradation; Ascorbate and aldarate metabolism; Histidine metabolism; Lysine degradation; Glycolysis / Gluconeogenesis; Arginine and proline metabolism; Valine, leucine and isoleucine degradation; Pyruvate metabolism			12	0	100	3.80791e+07	High	1
TRUE	High	Master Protein	1333603733	NAD(P) transhydrogenase, mitochondrial isoform X1 [Equus caballus]	0	54.91	17	11	14	11	1088	113.8	7.88	48.36	11												0	0	100	1.73245e+07	High	1
TRUE	High	Master Protein	1333554253	alpha-actinin-4 isoform X6 [Equus caballus]	0	54.894	23	16	19	7	933	107.3	5.36	57.9	16												0	0	100	7.11615e+06	High	1
TRUE	High	Master Protein	1333556720	LOW QUALITY PROTEIN: uncharacterized protein LOC100630209 [Equus caballus]	0	54.498	20	4	19	4	248	27	10.86	72.13	4												0	0	100	7.37421e+07	High	1
TRUE	High	Master Protein	545217268	60S ribosomal protein L5 isoform X1 [Equus caballus]	0	53.401	43	10	16	10	297	34.4	9.72	59.15	10	metabolic process	ribosome	structural molecule activity	Pf00861, Pf14204	100033985	RPL5	5					0	0	100	1.73952e+07	High	1
TRUE	High	Master Protein	338718841	beta-actin-like protein 2 [Equus caballus]	0	52.434	29	8	20	2	376	41.9	5.48	63.38	8			nucleotide binding	Pf00022	100051557	LOC100051557; ACTBL2	21	ENSECAG00000004482.1				0	0	100	4.38443e+06	High	1
TRUE	High	Master Protein	1333697122	serpin H1 [Equus caballus]	0	52.036	36	11	17	11	418	46.4	8.69	50.38	11												0	0	100	3.31887e+07	High	1
TRUE	High	Master Protein	1333710285	ADP/ATP translocase 3 [Equus caballus]	0	51.901	34	10	18	1	298	32.9	9.76	60.46	10												0	0			High	1
TRUE	High	Master Protein	1333548992	isocitrate dehydrogenase [NADP], mitochondrial [Equus caballus]	0	51.479	40	13	17	12	452	50.7	8.69	49.09	13												0	0	100	1.40545e+07	High	1
TRUE	High	Master Protein	1333605121	ribosome-binding protein 1 isoform X1 [Equus caballus]	0	51.323	9	9	11	9	1431	154.9	8.88	42.56	9												0	0	100	7.53844e+06	High	1
TRUE	High	Master Protein	1333581483	transketolase [Equus caballus]	0	50.968	28	9	13	9	623	67.8	7.83	45.22	9												0	0	100	1.31172e+07	High	1
TRUE	High	Master Protein	335775462	high mobility group protein B1-like protein [Equus caballus]	0	50.956	53	9	12	7	215	24.9	5.74	29.8	9	cell differentiation;cell organization and biogenesis;cell proliferation;cellular component movement;cellular homeostasis;defense response;metabolic process;regulation of biological process;response to stimulus;transport	cell surface;chromosome;cytoplasm;endosome;extracellular;membrane;nucleus	catalytic activity;DNA binding;enzyme regulator activity;protein binding;RNA binding	Pf00505, Pf09011	100033873	HMGB1	17	ENSECAG00000008439.1	Base excision repair			1	1	100	1.7432e+07	High	1
TRUE	High	Master Protein	349605205	NADH dehydrogenase (ubiquinone) 1 alpha subcomplex subunit 5-like protein [Equus caballus]	0	50.498	45	4	12	4	116	13.3	6.13	49.58	4	metabolic process	membrane	catalytic activity	Pf04716	100071532	LOC100071532; NDUFA5	4		Alzheimer's disease; Metabolic pathways; Oxidative phosphorylation; Non-alcoholic fatty liver disease (NAFLD); Huntington's disease; Parkinson's disease			6	0	100	1.51806e+07	High	1
TRUE	High	Master Protein	953845431	adenylyl cyclase-associated protein 1 isoform X2 [Equus caballus]	0	50.426	31	8	12	1	474	51.3	7.52	42.75	8	cell organization and biogenesis		protein binding	Pf01213, Pf07986, Pf08603	100068319	CAP1	2					0	8	100	1.57237e+07	High	1
TRUE	High	Master Protein	149730468	transmembrane 9 superfamily member 2 [Equus caballus]	0	50.146	17	7	9	7	663	75.7	7.31	36.36	7	transport	membrane		Pf02990, Pf07690	100061300	TM9SF2	17	ENSECAG00000023803.1				0	0	100	7.09617e+06	High	1
TRUE	High	Master Protein	1333575043	leucyl-cystinyl aminopeptidase isoform X2 [Equus caballus]	0	49.961	16	12	14	12	1026	117.3	5.63	48.42	12												0	0	100	6.80106e+06	High	1
TRUE	High	Master Protein	164243	transferrin [Equus caballus]	0	49.761	28	11	13	11	706	78	7.14	41.75	11	cellular homeostasis;transport	extracellular	metal ion binding;transporter activity	Pf00405, Pf12974	100034176	TF	16		HIF-1 signaling pathway; Mineral absorption			2	0	100	8.60953e+06	High	1
TRUE	High	Master Protein	112982	RecName: Full=Aspartate aminotransferase, mitochondrial; Short=mAspAT; AltName: Full=Fatty acid-binding protein; Short=FABP-1; AltName: Full=Glutamate oxaloacetate transaminase 2; AltName: Full=Kynurenine aminotransferase 4; AltName: Full=Kynurenine aminotransferase IV; AltName: Full=Kynurenine--oxoglutarate transaminase 4; AltName: Full=Kynurenine--oxoglutarate transaminase IV; AltName: Full=Pla…	0	49.387	49	12	18	1	401	44.5	8.9	46.18	12	metabolic process;transport	membrane;mitochondrion;organelle lumen	catalytic activity	Pf00155	100052607	LOC100052607; GOT2	3					0	0			High	1
TRUE	High	Master Protein	1333623082	ADP/ATP translocase 1 [Equus caballus]	0	49.16	32	9	16	1	298	33	9.8	53.49	9												0	0	100	716235	High	1
TRUE	High	Master Protein	149699192	aspartate aminotransferase, mitochondrial [Equus caballus]	0	49.124	46	12	17	1	430	47.3	8.98	42.97	12	metabolic process;response to stimulus;transport	membrane;mitochondrion	catalytic activity;RNA binding	Pf00155	100052607	LOC100052607; GOT2	3	ENSECAG00000016504.1	Phenylalanine metabolism; Fat digestion and absorption; Biosynthesis of amino acids; Tyrosine metabolism; Carbon metabolism; Arginine biosynthesis; 2-Oxocarboxylic acid metabolism; Metabolic pathways; Arginine and proline metabolism; Cysteine and methionine metabolism; Phenylalanine, tyrosine and tryptophan biosynthesis; Alanine, aspartate and glutamate metabolism			12	11	100	5.18717e+07	High	1
TRUE	High	Master Protein	545178911	ATP-citrate synthase isoform X1 [Equus caballus]	0	48.444	21	14	15	14	1101	120.7	7.34	46.15	14	metabolic process		catalytic activity	Pf00285, Pf00549, Pf02629, Pf08442	100053195	ACLY	11		Citrate cycle (TCA cycle); Metabolic pathways			2	0	100	1.33737e+07	High	1
TRUE	High	Master Protein	126723679	steroid 17-alpha-hydroxylase/17,20 lyase precursor [Equus caballus]	0	48.267	22	8	14	8	508	57.4	8.56	43.26	8	metabolic process	mitochondrion	catalytic activity;metal ion binding	Pf00067	100034232	CYP17A1	1	ENSECAG00000010022.1	Prolactin signaling pathway; Metabolic pathways; Ovarian steroidogenesis; Steroid hormone biosynthesis	Metapathway biotransformation		5	0	100	2.03586e+07	High	1
TRUE	High	Master Protein	1333559390	keratin 10 isoform X1 [Equus caballus]	0	48.265	18	11	13	10	604	61.8	5.07	35.88	11												0	0	100	2.928e+07	High	1
TRUE	High	Master Protein	1333553815	xaa-Pro dipeptidase [Equus caballus]	0	48.181	18	5	9	5	493	54.8	5.95	37.54	5												0	0	100	4.88542e+06	High	1
TRUE	High	Master Protein	1333549006	LOW QUALITY PROTEIN: aminopeptidase N [Equus caballus]	0	48.16	14	10	12	1	967	109	4.96	39.64	10												0	0	100	2.36705e+06	High	1
TRUE	High	Master Protein	349605658	Stress-70 protein, mitochondrial-like protein, partial [Equus caballus]	0	47.331	29	8	13	1	475	51.7	5.16	44.16	8	cell organization and biogenesis		nucleotide binding	Pf00012, Pf06723								0	0	100	7.48392e+06	High	1
TRUE	High	Master Protein	1333593297	receptor-type tyrosine-protein phosphatase F isoform X1 [Equus caballus]	0	46.72	9	10	11	10	1917	213.5	6.57	41.37	10												0	0	100	5.54404e+06	High	1
TRUE	High	Master Protein	953868285	profilin-1 [Equus caballus]	0	46.615	54	7	17	7	140	15	8.28	58.28	7	cell organization and biogenesis;regulation of biological process	cytoplasm	protein binding	Pf00235	100061295	LOC100061295; PFN1	11	ENSECAG00000021116.1	Regulation of actin cytoskeleton; Rap1 signaling pathway; Salmonella infection			3	0	100	1.13291e+08	High	1
TRUE	High	Master Protein	1333577800	glutamine--fructose-6-phosphate aminotransferase [isomerizing] 1 isoform X2 [Equus caballus]	0	46.611	22	9	11	9	699	78.8	7.05	41.42	9												0	0	100	8.38694e+06	High	1
TRUE	High	Master Protein	1333574359	heat shock 70 kDa protein 4 isoform X1 [Equus caballus]	0	46.328	22	10	11	10	840	94.5	5.21	34.13	10												0	0	100	1.48769e+07	High	1
TRUE	High	Master Protein	545186823	leucine-rich PPR motif-containing protein, mitochondrial [Equus caballus]	0	45.176	14	12	12	12	1394	157.8	6.21	43.45	12				Pf12854, Pf13041, Pf13812	100069041	LRPPRC	15					0	0	100	7.01374e+06	High	1
TRUE	High	Master Protein	1333602995	inositol-3-phosphate synthase 1 [Equus caballus]	0	44.475	20	6	11	6	593	64.6	6.96	43.42	6												0	0	100	574926	High	1
TRUE	High	Master Protein	126352340	thioredoxin [Equus caballus]	0	44.305	87	7	18	7	105	11.7	5.24	50.3	7	cellular homeostasis;metabolic process;regulation of biological process;response to stimulus;transport	cytoplasm;extracellular;nucleus;spliceosomal complex	antioxidant activity;catalytic activity	Pf00085, Pf00462, Pf02966, Pf13098, Pf13899, Pf13905	100033827	TXN	25		NOD-like receptor signaling pathway			1	0	100	2.13374e+08	High	1
TRUE	High	Master Protein	149732907	hydroxymethylglutaryl-CoA synthase, cytoplasmic [Equus caballus]	0	43.534	26	7	10	7	520	57.3	5.8	37.94	7	metabolic process		catalytic activity	Pf01154, Pf08540	100065037	HMGCS1	21	ENSECAG00000008637.1	Synthesis and degradation of ketone bodies; Valine, leucine and isoleucine degradation; Terpenoid backbone biosynthesis; Metabolic pathways; Butanoate metabolism			5	0	100	5833408	High	1
TRUE	High	Master Protein	545201380	retinal dehydrogenase 1 [Equus caballus]	0	43.379	22	11	16	11	500	54.8	7.09	46.55	11	metabolic process	cytosol	catalytic activity	Pf00171, Pf05893, Pf07368	100054931	LOC100054931; ALDH1A1	23	ENSECAG00000019343.1	Retinol metabolism; Metabolic pathways			2	0	100	3.15421e+07	High	1
TRUE	High	Master Protein	1333545344	ornithine aminotransferase, mitochondrial [Equus caballus]	0	43.068	28	5	9	5	439	48.4	7.28	37.82	5												0	0	100	3.21646e+06	High	1
TRUE	High	Master Protein	1333690297	polypyrimidine tract-binding protein 1 isoform X1 [Equus caballus]	0	43.051	23	8	9	8	721	77.3	9.85	35.65	8												0	0	100	1.92415e+06	High	1
TRUE	High	Master Protein	668347817	integrin beta-1 precursor [Equus caballus]	0	42.857	14	7	11	7	808	89.5	5.48	33.16	7				Pf00362, Pf07965, Pf08725	100055024	ITGB1	29		Cell adhesion molecules (CAMs); Focal adhesion; Pertussis; Dilated cardiomyopathy; Rap1 signaling pathway; Hypertrophic cardiomyopathy (HCM); Pathways in cancer; Leukocyte transendothelial migration; Phagosome; Bacterial invasion of epithelial cells; PI3K-Akt signaling pathway; Regulation of actin cytoskeleton; Small cell lung cancer; Proteoglycans in cancer; ECM-receptor interaction; Platelet ac…			20	0	100	9.85358e+06	High	1
TRUE	High	Master Protein	1333544280	annexin A2 isoform X1 [Equus caballus]	0	42.668	43	11	13	11	339	38.6	7.31	36.88	11												0	0	100	2.81063e+07	High	1
TRUE	High	Master Protein	149693696	peroxiredoxin-1 [Equus caballus]	0	42.643	57	12	22	11	199	22.1	8.12	52.16	12	cellular homeostasis;metabolic process;regulation of biological process		antioxidant activity;catalytic activity	Pf00578, Pf08534, Pf10417	100052421	LOC100052421; PRDX1	2	ENSECAG00000008678.1	Peroxisome			1	2	100	147690410	High	1
TRUE	High	Master Protein	1333655583	heterogeneous nuclear ribonucleoproteins A2/B1 isoform X1 [Equus caballus]	0	42.433	35	7	8	7	353	37.4	8.95	25.97	7												0	0	100	1.36781e+07	High	1
TRUE	High	Master Protein	149759791	NADH dehydrogenase [ubiquinone] iron-sulfur protein 2, mitochondrial [Equus caballus]	0	42.298	24	7	10	7	463	52.4	6.84	34.03	7	metabolic process;response to stimulus	mitochondrion	catalytic activity;nucleotide binding;protein binding	Pf00346	100066089	LOC100066089; NDUFS2	5	ENSECAG00000009102.1	Non-alcoholic fatty liver disease (NAFLD); Parkinson's disease; Huntington's disease; Metabolic pathways; Alzheimer's disease; Oxidative phosphorylation			6	0	100	4.10779e+06	High	1
TRUE	High	Master Protein	346420919	acid phosphatase type 5 [Equus caballus]	0	42.296	31	5	8	5	335	37.5	9.48	33.06	5	defense response;metabolic process;regulation of biological process;response to stimulus	vacuole	catalytic activity;metal ion binding	Pf00149	100056621	ACP5	7	ENSECAG00000012113.1	Osteoclast differentiation; Lysosome; Rheumatoid arthritis			3	0	100	2.82895e+07	High	1
TRUE	High	Master Protein	149751581	ragulator complex protein LAMTOR2 [Equus caballus]	0	42.25	75	5	8	5	125	13.5	5.4	35.33	5	regulation of biological process;response to stimulus	endosome;membrane	protein binding;structural molecule activity	Pf03259	100063939	LOC100063939; LAMTOR2	5	ENSECAG00000009193.1	mTOR signaling pathway			1	0	100	4.24942e+06	High	1
TRUE	High	Master Protein	953857793	neural cell adhesion molecule 1 isoform X8 [Equus caballus]	0	41.992	13	9	11	9	1131	120.8	4.81	38.67	9			protein binding	Pf00041, Pf00047, Pf07654, Pf07679, Pf13895, Pf13927	100062164	NCAM1	7					0	0	100	6.18243e+06	High	1
TRUE	High	Master Protein	1333610968	beta-1,4-galactosyltransferase 1 [Equus caballus]	0	41.782	23	5	9	5	398	44.3	8.62	38.65	5												0	0	100	3.40802e+06	High	1
TRUE	High	Master Protein	149751396	T-complex protein 1 subunit gamma [Equus caballus]	0	41.468	30	12	13	12	545	60.6	6.86	30.87	12	cell organization and biogenesis;metabolic process;regulation of biological process;transport	cytoplasm;cytosol;membrane	nucleotide binding;protein binding;RNA binding	Pf00118	100057839	CCT3	5	ENSECAG00000020633.1				0	0	100	3.77232e+07	High	1
TRUE	High	Master Protein	149737367	methylmalonate-semialdehyde dehydrogenase [acylating], mitochondrial [Equus caballus]	0	40.219	35	12	15	12	533	57.6	8.22	42.96	12	cell differentiation;metabolic process	mitochondrion	catalytic activity;RNA binding	Pf00171	100050834	LOC100050834; ALDH6A1	24	ENSECAG00000009453.1	beta-Alanine metabolism; Propanoate metabolism; Inositol phosphate metabolism; Metabolic pathways; Valine, leucine and isoleucine degradation; Carbon metabolism			6	0	100	2.04621e+07	High	1
TRUE	High	Master Protein	149689995	voltage-dependent anion-selective channel protein 2 [Equus caballus]	0	40.086	28	5	7	5	294	31.5	7.52	27.92	5	transport	membrane		Pf01459	100064276	LOC100064276; VDAC2	1		Parkinson's disease; Huntington's disease; HTLV-I infection; Calcium signaling pathway; cGMP-PKG signaling pathway; NOD-like receptor signaling pathway			6	0	100	1.40201e+07	High	1
TRUE	High	Master Protein	1333562049	importin subunit beta-1 [Equus caballus]	0	39.583	16	10	15	10	876	97.2	4.78	35.18	10												0	0	100	2.68839e+07	High	1
TRUE	High	Master Protein	335772846	T-complex protein 1 subunit theta-like protein [Equus caballus]	0	39.505	24	11	11	1	548	59.7	5.76	32.28	11	metabolic process	cytoplasm	nucleotide binding;protein binding	Pf00118								0	8	100	2.68593e+07	High	1
TRUE	High	Master Protein	545197233	transmembrane protein 14C [Equus caballus]	0	39.148	50	3	7	3	115	11.8	9.99	27.26	3		membrane		Pf03647	100630350	LOC100630350; TMEM14C	20					0	0	100	1.18297e+07	High	1
TRUE	High	Master Protein	1333685413	integrin alpha-5 [Equus caballus]	0	39.121	12	6	10	6	1056	115	5.6	39.81	6												0	0	100	5.34286e+06	High	1
TRUE	High	Master Protein	1333707019	rab GDP dissociation inhibitor alpha [Equus caballus]	0	39.114	16	4	10	1	447	50.6	5.19	36.02	4												0	0			High	1
TRUE	High	Master Protein	149742207	T-complex protein 1 subunit theta [Equus caballus]	0	38.772	25	11	11	1	548	59.6	5.76	32.88	11			nucleotide binding	Pf00118	100053750	LOC100053750; CCT8	26					0	0			High	1
TRUE	High	Master Protein	223278360	L-lactate dehydrogenase B chain [Equus caballus]	0	38.534	32	7	8	6	333	36.5	6.44	26.06	7	metabolic process	cytoplasm	catalytic activity	Pf00056, Pf02866	100033997	LDHB	6		Propanoate metabolism; Cysteine and methionine metabolism; Glycolysis / Gluconeogenesis; Glucagon signaling pathway; Pyruvate metabolism; Metabolic pathways			6	0	100	1.44468e+07	High	1
TRUE	High	Master Protein	1333573738	dihydropyrimidinase-related protein 3 isoform X1 [Equus caballus]	0	38.505	12	6	9	4	684	73.8	6.46	32.2	6												0	0	100	3.89456e+06	High	1
TRUE	High	Master Protein	194209861	staphylococcal nuclease domain-containing protein 1 [Equus caballus]	0	38.455	15	7	9	7	909	101.8	7.28	29.16	7	cell differentiation;metabolic process;regulation of biological process	cytoplasm;cytosol;membrane;mitochondrion;nucleus	catalytic activity;protein binding;RNA binding	Pf00565, Pf00567	100056692	LOC100056692; SND1	4	ENSECAG00000011451.1	Epstein-Barr virus infection; Viral carcinogenesis			2	0	100	9.00512e+06	High	1
TRUE	High	Master Protein	149725588	cofilin-1 [Equus caballus]	0	38.433	63	8	11	8	166	18.5	8.09	34.36	8	cell organization and biogenesis;cellular component movement;metabolic process;regulation of biological process;response to stimulus	cytoplasm;cytoskeleton;membrane	protein binding	Pf00241	100057603	LOC100057603; CFL1	12	ENSECAG00000019900.1	Fc gamma R-mediated phagocytosis; Pertussis; Regulation of actin cytoskeleton; Axon guidance			4	0	100	43206318	High	1
TRUE	High	Master Protein	1333606392	adenosylhomocysteinase isoform X1 [Equus caballus]	0	38.405	29	11	12	11	432	47.7	6.47	33.86	11												0	0	100	2.89354e+07	High	1
TRUE	High	Master Protein	194222679	eukaryotic initiation factor 4A-II [Equus caballus]	0	37.807	23	6	8	1	407	46.4	5.48	30.43	6	metabolic process;regulation of biological process	cytoplasm	catalytic activity;DNA binding;nucleotide binding;RNA binding	Pf00270, Pf00271, Pf04851	100068164	EIF4A2	19	ENSECAG00000021223.1	RNA transport			1	0	100	440759	High	1
TRUE	High	Master Protein	1333583686	coatomer subunit beta' [Equus caballus]	0	37.739	18	9	13	9	905	102.1	5.3	40.35	9												0	0	100	9.9433e+06	High	1
TRUE	High	Master Protein	1333553844	glucose-6-phosphate isomerase [Equus caballus]	0	37.719	22	6	13	6	558	62.8	8.07	40.74	6												0	0	100	1.14682e+07	High	1
TRUE	High	Master Protein	1333699825	D-dopachrome decarboxylase [Equus caballus]	0	37.574	65	5	9	5	118	12.8	7.14	35.05	5												0	0	100	3.35341e+07	High	1
TRUE	High	Master Protein	149726487	glutaredoxin-1 [Equus caballus]	0	36.788	72	7	11	7	107	11.9	8.47	35.09	7	cellular homeostasis;metabolic process;regulation of biological process	cytoplasm;mitochondrion;nucleus	catalytic activity;protein binding	Pf00462, Pf13098, Pf13417, Pf13462	100064937	LOC100064937; GLRX	14	ENSECAG00000024613.1				0	0	100	2.7578e+07	High	1
TRUE	High	Master Protein	1333574105	catenin alpha-1 [Equus caballus]	0	36.774	19	7	9	7	905	100	6.29	35.78	7												0	0	100	1.8505e+06	High	1
TRUE	High	Master Protein	953882156	serpin B9 [Equus caballus]	0	36.428	42	10	13	9	375	42.4	5.4	38.79	10	cell death;regulation of biological process;response to stimulus	cytoplasm;cytosol;membrane;nucleus	enzyme regulator activity;protein binding	Pf00079, Pf05833	100050225	SERPINB9	20	ENSECAG00000012506.1				0	1	100	1.37945e+07	High	1
TRUE	High	Master Protein	126352468	elongation factor 1-gamma [Equus caballus]	0	36.195	34	9	10	9	437	50	6.74	31.92	9	metabolic process;response to stimulus	cytoplasm;endoplasmic reticulum;membrane;nucleus	catalytic activity;protein binding;RNA binding	Pf00043, Pf00647, Pf02798, Pf13409, Pf13410, Pf13417, Pf14497	100009686	EEF1G	12	ENSECAG00000014334.1	Legionellosis			1	0	100	1.94277e+07	High	1
TRUE	High	Master Protein	149727572	ubiquitin-40S ribosomal protein S27a [Equus caballus]	0	35.988	42	7	18	7	156	18	9.64	50.87	7	metabolic process	ribosome	protein binding;structural molecule activity	Pf00240, Pf01599, Pf11976, Pf13019, Pf13881, Pf14560	100052644	LOC100052644; RPS27A	15					0	0	100	3.43093e+08	High	1
TRUE	High	Master Protein	1333556707	collagen alpha-1(XII) chain isoform X1 [Equus caballus]	0	35.466	3	5	7	5	3120	339.2	5.53	27.06	5												0	0	100	3.57977e+06	High	1
TRUE	High	Master Protein	149716577	ATP synthase subunit g, mitochondrial [Equus caballus]	0	35.402	48	5	13	5	103	11.4	9.7	29.95	5	metabolic process;transport		catalytic activity;transporter activity	Pf04718	100063018	LOC100063018; ATP5L	7	ENSECAG00000023715.1	Oxidative phosphorylation; Metabolic pathways			2	0	100	1.16719e+08	High	1
TRUE	High	Master Protein	1333567809	AP-2 complex subunit alpha-2 isoform X1 [Equus caballus]	0	35.28	13	8	12	4	938	103.9	6.93	36.29	8												0	4	100	7.47154e+06	High	1
TRUE	High	Master Protein	1333648333	acetyl-CoA acetyltransferase, cytosolic [Equus caballus]	0	35.231	31	5	9	5	397	41.2	6.89	35.6	5												0	0	100	6.41231e+06	High	1
TRUE	High	Master Protein	953872575	nucleophosmin isoform X1 [Equus caballus]	0	35.194	34	4	8	4	294	32.6	4.77	31.66	4	cell growth;cell organization and biogenesis;cellular homeostasis;metabolic process;regulation of biological process;response to stimulus;transport	cytoplasm;cytosol;membrane;nucleus	DNA binding;enzyme regulator activity;protein binding;RNA binding	Pf03066	100059112	LOC100059112; NPM1	14	ENSECAG00000021950.1				0	0	100	1.036e+07	High	1
TRUE	High	Master Protein	1333560984	C-type mannose receptor 2 isoform X1 [Equus caballus]	0	35.184	9	9	11	9	1492	167.2	5.86	33.32	9												0	0	100	6.42118e+06	High	1
TRUE	High	Master Protein	1333616935	argininosuccinate synthase [Equus caballus]	0	35.133	24	5	7	5	412	46.6	7.53	30.53	5												0	0	100	2.19323e+06	High	1
TRUE	High	Master Protein	953852576	microsomal glutathione S-transferase 3 [Equus caballus]	0	34.721	25	4	10	4	155	17	9.48	28.6	4	metabolic process	endoplasmic reticulum;membrane	antioxidant activity;catalytic activity	Pf01124	100058514	LOC100058514; MGST3	5	ENSECAG00000022320.1	Drug metabolism - cytochrome P450; Chemical carcinogenesis; Glutathione metabolism; Platinum drug resistance; Metabolism of xenobiotics by cytochrome P450	Metapathway biotransformation		6	0	100	1.60062e+07	High	1
TRUE	High	Master Protein	1333546845	myoferlin isoform X1 [Equus caballus]	0	34.663	8	9	11	9	2079	236.2	6.01	31.83	9												0	0	100	4.22033e+06	High	1
TRUE	High	Master Protein	149728227	coatomer subunit gamma-1 [Equus caballus]	0	34.657	18	9	11	9	874	97.6	5.39	36.49	9	transport		structural molecule activity	Pf01602, Pf08752, Pf13646	100050080	COPG; COPG1; LOC100050080	16					0	0	100	3.12024e+06	High	1
TRUE	High	Master Protein	149725667	T-complex protein 1 subunit zeta [Equus caballus]	0	34.603	25	8	11	8	531	58	6.9	37.21	8	metabolic process;regulation of biological process	cytoplasm;cytosol	nucleotide binding;protein binding;RNA binding	Pf00118	100060692	CCT6A	13	ENSECAG00000020091.1				0	0	100	8.05112e+06	High	1
TRUE	High	Master Protein	953860590	cytochrome c oxidase subunit 6A1, mitochondrial [Equus caballus]	0	34.534	62	3	10	3	109	11.9	9.32	33.33	3		membrane	catalytic activity;transporter activity	Pf02046	100053420	LOC100053420; COX6A1	8		Metabolic pathways; Oxidative phosphorylation; Non-alcoholic fatty liver disease (NAFLD); Parkinson's disease; Alzheimer's disease; Huntington's disease; Cardiac muscle contraction			7	0	100	3.03025e+07	High	1
TRUE	High	Master Protein	1333596390	V-type proton ATPase subunit B, brain isoform [Equus caballus]	0	34.135	27	8	11	8	511	56.5	5.81	37.2	8												0	0	100	6.63912e+06	High	1
TRUE	High	Master Protein	1333600710	40S ribosomal protein S10 [Equus caballus]	0	34.123	48	6	11	6	165	18.9	10.15	28.52	6												0	0	100	3.23557e+07	High	1
TRUE	High	Master Protein	149721868	cytochrome c oxidase subunit 6B1 [Equus caballus]	0	34.02	77	8	14	8	86	10.1	8.75	32.31	8		membrane;mitochondrion	catalytic activity;transporter activity	Pf02297	100051249	LOC100051249; COX6B1	10	ENSECAG00000012317.1	Huntington's disease; Cardiac muscle contraction; Parkinson's disease; Metabolic pathways; Alzheimer's disease; Oxidative phosphorylation; Non-alcoholic fatty liver disease (NAFLD)			7	0	100	61009948	High	1
TRUE	High	Master Protein	1333567008	cystatin-M [Equus caballus]	0	33.843	36	4	7	4	149	16.4	8.6	30.15	4												0	0	100	3.96942e+06	High	1
TRUE	High	Master Protein	1333624190	phosphate carrier protein, mitochondrial isoform X1 [Equus caballus]	0	33.737	28	8	10	8	362	39.9	9.39	28.25	8												0	0	100	4.62422e+07	High	1
TRUE	High	Master Protein	194228272	apoptosis-inducing factor 1, mitochondrial isoform X1 [Equus caballus]	0	33.642	25	10	10	10	613	66.8	9.11	30.8	10	cell death;metabolic process;regulation of biological process;response to stimulus	cytoplasm;cytosol;mitochondrion;nucleus	catalytic activity;DNA binding;nucleotide binding;protein binding	Pf00070, Pf07992, Pf14721, Pf14962	100054546	AIFM1	X	ENSECAG00000001360.1	Apoptosis			1	0	100	8.26707e+06	High	1
TRUE	High	Master Protein	1333617194	60S ribosomal protein L7a [Equus caballus]	0	33.621	19	5	8	5	266	30	10.61	28.1	5												0	0	100	1.11863e+07	High	1
TRUE	High	Master Protein	1333604109	activated RNA polymerase II transcriptional coactivator p15 [Equus caballus]	0	33.568	27	4	8	4	127	14.4	9.6	32.52	4												0	0	100	1.19431e+07	High	1
TRUE	High	Master Protein	149712454	prohibitin-2 [Equus caballus]	0	33.456	29	7	8	7	299	33.3	9.85	26.1	7				Pf01145	100052934	LOC100052934; PHB2	6					0	0	100	1.07834e+07	High	1
TRUE	High	Master Protein	149758009	3-hydroxyacyl-CoA dehydrogenase type-2 isoform X2 [Equus caballus]	0	33.43	39	7	9	7	261	27.1	8.78	31.59	7	cell organization and biogenesis;metabolic process	mitochondrion	catalytic activity;RNA binding	Pf00106, Pf08659, Pf13561	100060335	LOC100060335; HSD17B10	X	ENSECAG00000015572.1	Alzheimer's disease; Valine, leucine and isoleucine degradation; Metabolic pathways			3	0	100	10056152	High	1
TRUE	High	Master Protein	373249020	succinyl-CoA:3-ketoacid-coenzyme A transferase, partial [Equus caballus]	0	33.224	29	8	10	8	520	56.3	8.27	33.38	8	metabolic process	mitochondrion	catalytic activity	Pf01144	100065846	OXCT1	21	ENSECAG00000018312.1	Valine, leucine and isoleucine degradation; Synthesis and degradation of ketone bodies; Butanoate metabolism			3	0	100	2.6601e+06	High	1
TRUE	High	Master Protein	1333639049	WD repeat-containing protein 1 [Equus caballus]	0	32.986	23	7	8	7	606	66.2	6.7	24.7	7												0	0	100	3181876	High	1
TRUE	High	Master Protein	194220699	exportin-1 isoform X1 [Equus caballus]	0	32.983	10	7	9	7	1071	123.1	6.11	30.24	7	transport		protein binding	Pf03810, Pf08389, Pf08767	100051994	LOC100051994; XPO1	15		Epstein-Barr virus infection; HTLV-I infection; Influenza A; Ribosome biogenesis in eukaryotes; RNA transport			5	0	100	1.47454e+06	High	1
TRUE	High	Master Protein	124271127	hexokinase II [Equus zebra]	0	32.874	11	8	10	5	917	102.6	5.91	32.92	8	cellular homeostasis;metabolic process		catalytic activity;nucleotide binding	Pf00349, Pf03727								0	0	100	2.54186e+06	High	1
TRUE	High	Master Protein	149720186	macrophage migration inhibitory factor [Equus caballus]	0	32.766	30	3	16	3	115	12.4	7.88	54.48	3	cell organization and biogenesis;cell proliferation;metabolic process;regulation of biological process;response to stimulus	cell surface;cytosol;extracellular	catalytic activity;protein binding	Pf01187	100053618	LOC100053618; MIF	8	ENSECAG00000012792.1	Tyrosine metabolism; Phenylalanine metabolism			2	0	100	6.55562e+07	High	1
TRUE	High	Master Protein	1333587775	NADH-ubiquinone oxidoreductase 75 kDa subunit, mitochondrial isoform X1 [Equus caballus]	0	32.607	17	8	10	8	726	79.3	6.37	31.69	8												0	0	100	1.18578e+07	High	1
TRUE	High	Master Protein	953850207	peptidyl-prolyl cis-trans isomerase A [Equus caballus]	0	32.258	30	3	7	3	164	17.9	8.07	29.87	3	metabolic process		catalytic activity	Pf00160	100052020	LOC100052020; PPIA	4					0	0	100	8.49854e+06	High	1
TRUE	High	Master Protein	338723254	lysine--tRNA ligase isoform X1 [Equus caballus]	0	32.137	19	7	9	7	625	71.6	6.96	32.72	7	metabolic process		catalytic activity;nucleotide binding	Pf00152, Pf00587, Pf01336	100055335	KARS	3					0	0	100	7.47985e+06	High	1
TRUE	High	Master Protein	338718161	DNA replication licensing factor MCM3 [Equus caballus]	0	31.98	14	6	7	6	853	95.8	5.99	28.93	6	metabolic process		catalytic activity;DNA binding;nucleotide binding	Pf00493, Pf01078, Pf07728, Pf14551	100069108	MCM3	20		Cell cycle; DNA replication			2	0	100	1073678	High	1
TRUE	High	Master Protein	1333604541	succinate dehydrogenase [ubiquinone] flavoprotein subunit, mitochondrial isoform X1 [Equus caballus]	0	31.87	18	7	8	7	663	72.7	7.27	24.74	7												0	0	100	6.74869e+06	High	1
TRUE	High	Master Protein	149727776	14-3-3 protein theta [Equus caballus]	0	31.749	30	4	6	3	245	27.7	4.78	22.4	4	regulation of biological process;response to stimulus;transport	cytoplasm;membrane	protein binding	Pf00244	100057123	LOC100057123; YWHAQ	15	ENSECAG00000004925.1	Viral carcinogenesis; Oocyte meiosis; Epstein-Barr virus infection; Hepatitis B; PI3K-Akt signaling pathway; Hippo signaling pathway; Cell cycle			7	0	100	5.93164e+06	High	1
TRUE	High	Master Protein	1333551520	creatine kinase U-type, mitochondrial [Equus caballus]	0	31.522	25	8	9	8	417	47	8.34	29.52	8												0	0	100	7.2266e+06	High	1
TRUE	High	Master Protein	149727536	UTP--glucose-1-phosphate uridylyltransferase isoform X1 [Equus caballus]	0	31.484	22	9	9	9	508	56.9	7.88	27.92	9	metabolic process		catalytic activity	Pf01704	100051543	LOC100051543; UGP2	15					0	0	100	1.27895e+07	High	1
TRUE	High	Master Protein	3493135	calcyclin [Equus caballus]	0	31.393	36	5	27	5	92	10.3	4.63	88.07	5		cytoplasm;cytosol;extracellular;membrane;nucleus	metal ion binding;protein binding	Pf01023	100033887	S100A6	5	ENSECAG00000008401.1				0	0	100	4.78675e+08	High	1
TRUE	High	Master Protein	1333680445	alpha-2-macroglobulin [Equus caballus]	0	31.171	9	8	9	8	1476	163.9	6.71	29.61	8												0	0	100	3.00773e+06	High	1
TRUE	High	Master Protein	1333644394	heterogeneous nuclear ribonucleoprotein U isoform X1 [Equus caballus]	0	30.914	14	6	10	6	825	90.2	6	38.76	6												0	0	100	4.91744e+06	High	1
TRUE	High	Master Protein	1333572590	calnexin [Equus caballus]	0	30.763	14	7	8	7	594	67.6	4.59	26.11	7												0	0	100	8450479	High	1
TRUE	High	Master Protein	149747438	myotrophin [Equus caballus]	0	30.69	72	5	11	5	118	12.9	5.52	40.21	5	cell organization and biogenesis;regulation of biological process		protein binding	Pf00023, Pf12796, Pf13606, Pf13637, Pf13857	100064934	LOC100064934; MTPN	4	ENSECAG00000024284.1				0	0	100	2.26219e+07	High	1
TRUE	High	Master Protein	1333566432	4F2 cell-surface antigen heavy chain isoform X1 [Equus caballus]	0	30.062	21	8	11	8	591	64.7	5.67	36.39	8												0	0	100	1.3898e+07	High	1
TRUE	High	Master Protein	1333697159	40S ribosomal protein S3 [Equus caballus]	0	29.905	36	8	10	8	281	30.8	10.02	29.02	8												0	0	100	4.23417e+07	High	1
TRUE	High	Master Protein	1333695489	peroxiredoxin-2 isoform X1 [Equus caballus]	0	29.905	28	5	10	4	199	21.9	5.54	24.76	5												0	0	100	9.75705e+06	High	1
TRUE	High	Master Protein	1333562252	leucine-rich repeat-containing protein 59 [Equus caballus]	0	29.824	20	4	7	4	306	34.8	9.58	26.6	4												0	0	100	2.76847e+06	High	1
TRUE	High	Master Protein	1333692969	radixin isoform X2 [Equus caballus]	0	29.813	10	6	12	1	604	71	6.71	38.96	6												0	0			High	1
TRUE	High	Master Protein	545189157	programmed cell death 6-interacting protein isoform X1 [Equus caballus]	0	29.77	13	8	8	8	873	96.9	6.4	25.87	8			protein binding	Pf03097, Pf08391, Pf13949	100050741	PDCD6IP	16					0	0	100	3.67258e+06	High	1
TRUE	High	Master Protein	149727528	ras-related protein Rab-1A [Equus caballus]	0	29.475	45	6	8	5	205	22.7	6.21	28.25	6	regulation of biological process;response to stimulus		catalytic activity;nucleotide binding	Pf00009, Pf00025, Pf00071, Pf01926, Pf04670, Pf08477, Pf09439	100051331	LOC100051331; RAB1A	15		Legionellosis			1	1	100	1.08253e+07	High	1
TRUE	High	Master Protein	953854062	phosphoglucomutase-1 isoform X2 [Equus caballus]	0	29.345	22	8	9	8	562	61.5	7.01	29.58	8	metabolic process		catalytic activity	Pf00408, Pf02878, Pf02879, Pf02880	100069980	LOC100069980; PGM1	5					0	0	100	6.67972e+06	High	1
TRUE	High	Master Protein	149750911	40S ribosomal protein S2 [Equus caballus]	0	28.826	31	8	11	8	293	31.2	10.24	29.29	8	metabolic process;response to stimulus	ribosome	RNA binding;structural molecule activity	Pf00333, Pf03719	100065572	LOC100065572; RPS2	13	ENSECAG00000009065.1	Ribosome			1	0	100	1.3771e+07	High	1
TRUE	High	Master Protein	1333696425	heterogeneous nuclear ribonucleoprotein M isoform X1 [Equus caballus]	0	28.822	12	7	9	7	763	81.3	8.81	28.47	7												0	0	100	1.41213e+07	High	1
TRUE	High	Master Protein	1333605996	transmembrane 9 superfamily member 4 isoform X1 [Equus caballus]	0	28.733	12	4	8	4	642	74.4	6.65	28.79	4												0	0	100	5.39307e+06	High	1
TRUE	High	Master Protein	1333620522	cystatin-B [Equus caballus]	0	28.711	46	4	9	4	98	11	7.5	20.85	4												0	0	100	5.33886e+07	High	1
TRUE	High	Master Protein	1333560443	Na(+)/H(+) exchange regulatory cofactor NHE-RF1 isoform X1 [Equus caballus]	0	28.694	20	4	5	4	382	41.3	5.92	19.76	4												0	0	100	4.7478e+06	High	1
TRUE	High	Master Protein	1333556798	SH3 domain-binding glutamic acid-rich-like protein 2 isoform X2 [Equus caballus]	0	28.467	59	5	8	5	107	12.3	5.55	29.37	5												0	0	100	1.26641e+07	High	1
TRUE	High	Master Protein	1333599948	uncharacterized protein LOC100054378 [Equus caballus]	0	28.427	25	3	8	1	396	44.1	10.87	26.72	3												0	0	100	1.78599e+06	High	1
TRUE	High	Master Protein	1333631576	vacuolar protein sorting-associated protein 35 [Equus caballus]	0	28.4	16	8	9	8	796	91.6	5.4	28.42	8												0	0	100	8.84918e+06	High	1
TRUE	High	Master Protein	1333572315	matrin-3 isoform X1 [Equus caballus]	0	28.145	11	5	9	5	897	100	6.04	32.25	5												0	0	100	6.65837e+06	High	1
TRUE	High	Master Protein	1333560264	galactokinase [Equus caballus]	0	28.141	25	7	8	7	392	42	6.1	24.74	7												0	0	100	11349476	High	1
TRUE	High	Master Protein	1333627899	leukotriene A-4 hydrolase isoform X1 [Equus caballus]	0	27.937	15	5	6	5	611	69.2	6.68	21.33	5												0	0			High	1
TRUE	High	Master Protein	1333567864	ribonuclease inhibitor [Equus caballus]	0	27.732	24	6	7	6	456	49.4	4.88	23.34	6												0	0	100	2.16317e+06	High	1
TRUE	High	Master Protein	149751187	histone H2A type 2-A [Equus caballus]	0	27.659	58	6	9	4	130	14.1	10.9	24.4	6	regulation of biological process	chromosome;nucleus	DNA binding;protein binding	Pf00125, Pf00808	100054058; 100054113	LOC100054058; LOC100054113	5	ENSECAG00000007937.1	Alcoholism; Systemic lupus erythematosus			2	2	100	7.75685e+07	High	1
TRUE	High	Master Protein	1161056344	cytochrome c oxidase subunit II (mitochondrion) [Equus asinus africanus]	0	27.022	23	3	5	3	227	26	4.75	15.11	3												0	0	100	7.28449e+06	High	1
TRUE	High	Master Protein	1333572600	heterogeneous nuclear ribonucleoprotein H isoform X1 [Equus caballus]	0	27.014	20	6	6	4	472	51.2	6.8	19.56	6												0	2	100	1.515e+07	High	1
TRUE	High	Master Protein	338724971	farnesyl pyrophosphate synthase isoform X1 [Equus caballus]	0	26.969	18	4	7	4	420	48.3	6.79	25.05	4	metabolic process			Pf00348	100063641	FDPS	5					0	0	100	7.1448e+06	High	1
TRUE	High	Master Protein	1333600350	U6 snRNA-associated Sm-like protein LSm2 [Equus caballus]	0	26.881	40	2	4	2	95	10.8	6.52	18.67	2												0	0	100	8.16286e+06	High	1
TRUE	High	Master Protein	338714097	MICOS complex subunit MIC60 isoform X4 [Equus caballus]	0	26.517	15	6	7	6	758	83.5	6.35	26.56	6	cell organization and biogenesis;cellular homeostasis	membrane;mitochondrion	RNA binding	Pf09731	100067027	IMMT	15	ENSECAG00000024569.1				0	0	100	2.81667e+06	High	1
TRUE	High	Master Protein	1333660795	small nuclear ribonucleoprotein E isoform X3 [Equus caballus]	0	26.494	70	5	6	5	92	10.8	9.44	21.05	5												0	0	100	2.66503e+07	High	1
TRUE	High	Master Protein	194214123	AP-1 complex subunit beta-1 isoform X1 [Equus caballus]	0	26.167	9	5	7	1	949	104.7	5.06	22.89	5	transport			Pf01602, Pf02883, Pf09066, Pf12717, Pf13646	100059054	AP1B1	8		Lysosome			1	0	100	859139	High	1
TRUE	High	Master Protein	1333578403	echinoderm microtubule-associated protein-like 4 isoform X1 [Equus caballus]	0	26.126	7	4	5	4	1006	111.6	6.28	18.12	4												0	0	100	4.07071e+06	High	1
TRUE	High	Master Protein	1333562231	collagen alpha-1(I) chain [Equus caballus]	0	26.043	6	5	7	5	1463	138.9	5.86	22.86	5												0	0	100	8.38952e+06	High	1
TRUE	High	Master Protein	1333571134	heat shock protein 75 kDa, mitochondrial [Equus caballus]	0	25.977	9	5	7	5	797	90.4	8.85	24.4	5												0	0	100	3.87551e+07	High	1
TRUE	High	Master Protein	149728561	pyruvate dehydrogenase E1 component subunit beta, mitochondrial [Equus caballus]	0	25.95	40	9	12	9	359	39.1	6.65	33.7	9	metabolic process	mitochondrion;nucleus	catalytic activity	Pf02779, Pf02780	100050581	PDHB	16	ENSECAG00000005244.1	Pyruvate metabolism; Central carbon metabolism in cancer; Glycolysis / Gluconeogenesis; HIF-1 signaling pathway; Citrate cycle (TCA cycle); Carbon metabolism; Metabolic pathways; Glucagon signaling pathway			8	0	100	1.47409e+07	High	1
TRUE	High	Master Protein	149739333	stomatin-like protein 2, mitochondrial isoform X3 [Equus caballus]	0	25.883	33	5	7	5	356	38.6	8.06	21.55	5	cell organization and biogenesis;cellular homeostasis;metabolic process;regulation of biological process;response to stimulus;transport	cytoskeleton;membrane;mitochondrion	protein binding	Pf01145	100055756	STOML2	25	ENSECAG00000017691.1				0	0	100	2.75206e+06	High	1
TRUE	High	Master Protein	125969	RecName: Full=40S ribosomal protein SA; AltName: Full=37 kDa laminin receptor precursor; Short=37LRP; AltName: Full=37/67 kDa laminin receptor; Short=LRP/LR; AltName: Full=67 kDa laminin receptor; Short=67LR; AltName: Full=Colon carcinoma laminin-binding protein; AltName: Full=Laminin receptor 1; Short=LamR; AltName: Full=Laminin-binding protein precursor p40; Short=LBP/p40; AltName: Full=Multidr…	0	25.788	34	6	6	6	295	32.8	4.87	18.42	6	cell organization and biogenesis;metabolic process;transport	cytoplasm;cytosol;membrane;nucleus;ribosome	protein binding;receptor activity;RNA binding;structural molecule activity	Pf00318	3921	RPSA	3	ENSG00000168028.13	Ribosome	Cytoplasmic Ribosomal Proteins	Peptide chain elongation; Eukaryotic Translation Termination; Viral mRNA Translation; Formation of the ternary complex, and subsequently, the 43S complex; L13a-mediated translational silencing of Ceruloplasmin expression; Selenocysteine synthesis; Nonsense Mediated Decay (NMD) independent of the Exon Junction Complex (EJC); Nonsense Mediated Decay (NMD) enhanced by the Exon Junction Complex (EJC)…	38	0	100	2.76461e+07	High	1
TRUE	High	Master Protein	338719342	exportin-2 [Equus caballus]	0	25.782	13	8	8	8	973	110.6	5.71	23.43	8	transport		protein binding	Pf03378, Pf03810, Pf08506	100056886	CSE1L	22					0	0	100	3527054	High	1
TRUE	High	Master Protein	953863893	serine/threonine-protein phosphatase 2A 65 kDa regulatory subunit A alpha isoform [Equus caballus]	0	24.919	21	8	10	8	589	65.3	5.11	24.85	8	cell organization and biogenesis;metabolic process;regulation of biological process	cytosol	catalytic activity;enzyme regulator activity;protein binding	Pf02985, Pf13513, Pf13646	100062627	LOC100062627; PPP2R1A	10	ENSECAG00000018626.1	TGF-beta signaling pathway; AMPK signaling pathway; Chagas disease (American trypanosomiasis); Long-term depression; Dopaminergic synapse; PI3K-Akt signaling pathway; Tight junction; Hepatitis C; Hippo signaling pathway; Adrenergic signaling in cardiomyocytes; Sphingolipid signaling pathway; Oocyte meiosis; mRNA surveillance pathway			13	0	100	6.11046e+06	High	1
TRUE	High	Master Protein	1333608695	40S ribosomal protein S21 [Equus caballus]	0	24.741	51	5	7	5	83	9.1	8.5	22.06	5												0	0	100	2.92232e+07	High	1
TRUE	High	Master Protein	149742146	ATP synthase subunit O, mitochondrial [Equus caballus]	0	24.626	33	4	7	4	213	23.4	9.96	24.31	4	metabolic process;transport	mitochondrion	catalytic activity;transporter activity	Pf00213	100052131	LOC100052131; ATP5O	26	ENSECAG00000009059.1	Oxidative phosphorylation; Huntington's disease; Parkinson's disease; Metabolic pathways; Alzheimer's disease			5	0	100	6.39635e+06	High	1
TRUE	High	Master Protein	1333568827	fascin [Equus caballus]	0	24.533	16	4	5	4	493	54.6	7.23	20.7	4												0	0	100	3.27572e+06	High	1
TRUE	High	Master Protein	1333700170	transcobalamin-2 isoform X1 [Equus caballus]	0	24.421	19	9	11	9	438	48.5	7.93	27.32	9												0	0	100	1.35462e+07	High	1
TRUE	High	Master Protein	953880685	histone H1.3-like [Equus caballus]	0	24.242	13	4	7	2	211	21.6	11.24	18.38	4	cell organization and biogenesis	chromosome;nucleus	DNA binding	Pf00538	100053791	LOC100053791	20					0	2	100	4.17391e+07	High	1
TRUE	High	Master Protein	1333709418	glucose-6-phosphate 1-dehydrogenase isoform X1 [Equus caballus]	0	24.224	18	8	8	8	555	63.4	7.33	21.76	8												0	0	100	7.30357e+06	High	1
TRUE	High	Master Protein	1333588272	myc box-dependent-interacting protein 1 isoform X1 [Equus caballus]	0	24.179	9	3	5	3	609	66.9	5.52	22.23	3												0	0	100	2.01251e+06	High	1
TRUE	High	Master Protein	1333566191	triokinase/FMN cyclase [Equus caballus]	0	24.17	15	5	6	5	578	59.1	6.8	18.08	5												0	0	100	1.27573e+06	High	1
TRUE	High	Master Protein	1333620786	collagen alpha-2(VI) chain isoform X1 [Equus caballus]	0	24.168	5	3	5	3	1018	108.5	6.27	18.47	3												0	0	100	1.79459e+06	High	1
TRUE	High	Master Protein	149751316	tropomyosin alpha-3 chain isoform X10 [Equus caballus]	0	24.022	19	6	7	6	248	28.8	4.75	21.58	6				Pf00261, Pf12718	100056751	LOC100056751; TPM3	5					0	0	100	7.36379e+06	High	1
TRUE	High	Master Protein	1333701536	GTP-binding nuclear protein Ran [Equus caballus]	0	23.842	36	6	6	6	216	24.4	7.49	15.54	6												0	0	100	2.44297e+07	High	1
TRUE	High	Master Protein	1333688281	septin-2 [Equus caballus]	0	23.733	24	6	7	6	361	41.5	6.65	20.59	6												0	0	100	1.59276e+07	High	1
TRUE	High	Master Protein	379642963	poly(rC)-binding protein 1 [Equus caballus]	0	23.559	23	5	6	4	356	37.5	7.09	18.24	5	metabolic process;regulation of biological process	cytoplasm;cytosol;membrane;nucleus	DNA binding;protein binding;RNA binding	Pf00013, Pf13014	100050579	PCBP1	15	ENSECAG00000002544.1	Spliceosome			1	1	100	1.82011e+07	High	1
TRUE	High	Master Protein	1333643840	Golgi resident protein GCP60 isoform X1 [Equus caballus]	0	23.554	6	2	3	2	532	60.9	5.1	14.63	2												0	0			High	1
TRUE	High	Master Protein	225543240	glycogen phosphorylase, liver form [Equus caballus]	0	23.254	12	6	8	4	851	97.4	7.59	28.59	6	metabolic process		catalytic activity	Pf00343	100066726	PYGL	1		Insulin resistance; Starch and sucrose metabolism; Glucagon signaling pathway; Insulin signaling pathway; Metabolic pathways			5	1	100	3.3007e+06	High	1
TRUE	High	Master Protein	1333607136	1-phosphatidylinositol 4,5-bisphosphate phosphodiesterase gamma-1 isoform X2 [Equus caballus]	0	23.236	5	3	4	3	1291	148.3	6	16.93	3												0	0	100	229622	High	1
TRUE	High	Master Protein	1333584632	lambda-crystallin homolog [Equus caballus]	0	23.151	14	3	5	3	319	35.2	6.79	19.6	3												0	0	100	8.69866e+06	High	1
TRUE	High	Master Protein	89572481	sarcoplasmic/endoplasmic reticulum calcium ATPase 2 [Equus caballus]	0	23.06	10	6	6	6	1042	114.8	5.38	20.13	6	transport	endoplasmic reticulum;membrane	catalytic activity;metal ion binding;nucleotide binding;transporter activity	Pf00122, Pf00689, Pf00690, Pf00702, Pf08282, Pf12710, Pf13246	791242	ATP2A2	8		cGMP-PKG signaling pathway; Calcium signaling pathway; Pancreatic secretion; Alzheimer's disease			4	0	100	2.21309e+06	High	1
TRUE	High	Master Protein	1333580221	transforming protein RhoA isoform X1 [Equus caballus]	0	22.938	37	5	8	2	193	21.8	6.1	21.37	5												0	2	100	4.55041e+06	High	1
TRUE	High	Master Protein	1333710017	pseudouridine-5'-phosphatase [Equus caballus]	0	22.885	39	4	8	4	231	25.8	5.85	33.76	4												0	0	100	3.04233e+06	High	1
TRUE	High	Master Protein	1333620479	cystathionine beta-synthase isoform X1 [Equus caballus]	0	22.83	12	3	3	2	607	66.5	7.03	13.58	3												0	1	100	3.03194e+06	High	1
TRUE	High	Master Protein	328908719	cytochrome c-like protein, partial [Equus caballus]	0	22.732	34	4	7	1	127	14.2	9.69	20.27	4	metabolic process;transport	mitochondrion	metal ion binding	Pf00034, Pf13442, Pf14495	100053958	CYCS	4					0	2	100	4.89689e+06	High	1
TRUE	High	Master Protein	1333636298	heterogeneous nuclear ribonucleoprotein D0 isoform X1 [Equus caballus]	0	22.625	21	8	9	8	355	38.4	7.81	19.18	8												0	0	100	1.76074e+07	High	1
TRUE	High	Master Protein	1333593438	nuclease-sensitive element-binding protein 1 isoform X1 [Equus caballus]	0	22.568	16	2	3	2	324	35.9	9.88	10.81	2												0	0	100	2.67892e+06	High	1
TRUE	High	Master Protein	1333610457	endoplasmic reticulum metallopeptidase 1 isoform X1 [Equus caballus]	0	22.566	10	7	7	7	895	99.1	7.31	18.9	7												0	0	100	5.82892e+06	High	1
TRUE	High	Master Protein	1333706280	elongation factor 1-delta isoform X4 [Equus caballus]	0	22.457	14	5	5	1	651	71.8	6.47	16.55	5												0	3	100	1.38189e+07	High	1
TRUE	High	Master Protein	255522873	protein S100-A10 [Equus caballus]	0	22.43	40	4	10	4	97	11.2	7.39	23.44	4	cell organization and biogenesis;regulation of biological process	extracellular;membrane	metal ion binding;protein binding	Pf01023, Pf13499	100034012	S100A10	5	ENSECAG00000019382.1				0	0	100	5.13723e+07	High	1
TRUE	High	Master Protein	1333687355	cullin-associated NEDD8-dissociated protein 1 isoform X1 [Equus caballus]	0	22.339	11	8	8	8	1230	136.3	5.78	21.53	8												0	0	100	5.48064e+06	High	1
TRUE	High	Master Protein	545177862	beta-enolase isoform X1 [Equus caballus]	0	22.333	13	3	4	1	440	47.8	8.32	18.04	3				Pf00113, Pf03952, Pf13378	100061187	ENO3	11					0	0	100	7313835	High	1
TRUE	High	Master Protein	1333599540	thioredoxin domain-containing protein 5 [Equus caballus]	0	22.189	20	4	5	4	432	47.7	6.14	20.57	4												0	0	100	3.76057e+06	High	1
TRUE	High	Master Protein	255683507	cytochrome c [Equus caballus]	0	22.154	41	4	7	1	105	11.8	9.57	19.57	4	metabolic process;transport	cytosol;mitochondrion;nucleus	metal ion binding	Pf00034, Pf13442, Pf14495	100053958	CYCS	4	ENSECAG00000014330.1	Alzheimer's disease; Amyotrophic lateral sclerosis (ALS); Hepatitis B; Metabolic pathways; Tuberculosis; Colorectal cancer; Apoptosis; Small cell lung cancer; Viral myocarditis; Pathways in cancer; Platinum drug resistance; Non-alcoholic fatty liver disease (NAFLD); Apoptosis - multiple species; p53 signaling pathway; Huntington's disease; Legionellosis; Herpes simplex infection; Toxoplasmosis; I…			21	0	100	1.58643e+06	High	1
TRUE	High	Master Protein	1333594838	UDP-glucose 4-epimerase [Equus caballus]	0	22.104	22	5	6	5	348	38.2	6.92	15.39	5												0	0	100	4.43138e+06	High	1
TRUE	High	Master Protein	953853468	transgelin-2 [Equus caballus]	0	21.91	22	3	6	3	199	22.4	8.57	21.86	3			protein binding	Pf00307, Pf00402	100053621	LOC100053621; TAGLN2	5					0	0	100	6.508e+06	High	1
TRUE	High	Master Protein	545206405	60S ribosomal protein L3 [Equus caballus]	0	21.901	22	5	7	5	403	46.1	10.2	22.17	5	metabolic process	ribosome	structural molecule activity	Pf00297	100070291	RPL3	28		Ribosome			1	0	100	6.17279e+06	High	1
TRUE	High	Master Protein	1333600334	LOW QUALITY PROTEIN: heat shock 70 kDa protein 1-like [Equus caballus]	0	21.744	14	6	7	5	647	70.8	5.73	22.44	6												0	0	100	5.09597e+06	High	1
TRUE	High	Master Protein	149757860	ruvB-like 2 isoform X1 [Equus caballus]	0	21.436	21	7	7	7	463	51.1	5.64	20.29	7	metabolic process		catalytic activity;nucleotide binding	Pf00004, Pf03796, Pf06068, Pf13481	100051665	LOC100051665; RUVBL2	10					0	0	100	2.67896e+06	High	1
TRUE	High	Master Protein	1333587781	elongation factor 1-beta [Equus caballus]	0	21.385	40	5	6	5	225	24.8	4.7	20.19	5												0	0	100	9.9169e+06	High	1
TRUE	High	Master Protein	1333593896	splicing factor, proline- and glutamine-rich isoform X1 [Equus caballus]	0	21.359	9	4	6	4	708	76.3	9.44	20.44	4												0	0	100	6.03288e+06	High	1
TRUE	High	Master Protein	545221014	40S ribosomal protein S28 [Equus caballus]	0	21.347	57	5	9	5	69	7.8	10.7	25.63	5	cell organization and biogenesis;metabolic process	ribosome	RNA binding;structural molecule activity	Pf01200	100060851	LOC100060851; RPS28	7	ENSECAG00000017256.1	Ribosome			1	0	100	4.43514e+07	High	1
TRUE	High	Master Protein	1333709971	RNA-binding motif protein, X chromosome [Equus caballus]	0	21.328	12	4	6	4	391	42.3	10.05	19.22	4												0	0	100	1.1351e+07	High	1
TRUE	High	Master Protein	1333656447	septin-7 isoform X1 [Equus caballus]	0	21.253	11	3	6	3	437	50.6	8.63	20.07	3												0	0	100	2.00809e+06	High	1
TRUE	High	Master Protein	1333592787	non-specific lipid-transfer protein [Equus caballus]	0	21.229	15	8	10	8	547	59	7.71	22.08	8												0	0	100	2.1699e+07	High	1
TRUE	High	Master Protein	1333704023	60S ribosomal protein L7 isoform X1 [Equus caballus]	0	21.184	29	7	8	7	261	31	10.9	21.65	7												0	0	100	2.07453e+07	High	1
TRUE	High	Master Protein	1333706284	elongation factor 1-delta isoform X5 [Equus caballus]	0	21.129	14	5	5	1	618	68	6.34	16.27	5												0	0	100	505531	High	1
TRUE	High	Master Protein	149721564	60S ribosomal protein L30 [Equus caballus]	0	21.102	51	4	5	4	115	12.8	9.63	17	4	defense response;metabolic process;response to stimulus	membrane;nucleus;ribosome	RNA binding;structural molecule activity	Pf01248	100055593	LOC100055593; RPL30	9	ENSECAG00000021705.1	Ribosome			1	0	100	2.65697e+07	High	1
TRUE	High	Master Protein	1333562985	AP-2 complex subunit beta isoform X1 [Equus caballus]	0	21.075	9	5	6	1	951	105.6	5.34	18.42	5												0	1	100	2880900	High	1
TRUE	High	Master Protein	545182919	RNA-binding protein FUS isoform X1 [Equus caballus]	0	21.066	9	3	4	3	518	52.7	9.36	13.82	3			metal ion binding	Pf00076, Pf00641, Pf13893, Pf14259	100063286	LOC100063286; FUS	13		Transcriptional misregulation in cancer			1	0	100	2.81701e+06	High	1
TRUE	High	Master Protein	149722193	apolipoprotein C-II [Equus caballus]	0	20.929	37	3	4	3	101	11.2	4.81	18.46	3	metabolic process;regulation of biological process;transport		enzyme regulator activity;protein binding	Pf05355	100065532	LOC100065532; APOC2	10	ENSECAG00000014224.1				0	0	100	2.27591e+06	High	1
TRUE	High	Master Protein	149729622	3-ketoacyl-CoA thiolase, peroxisomal [Equus caballus]	0	20.927	20	5	6	5	426	44.5	8.22	19.68	5	metabolic process	membrane	catalytic activity	Pf00108, Pf02803, Pf08541	100050082	ACAA1	16	ENSECAG00000008613.1	Biosynthesis of unsaturated fatty acids; Fatty acid degradation; Valine, leucine and isoleucine degradation; Metabolic pathways; Fatty acid metabolism; Peroxisome; alpha-Linolenic acid metabolism; PPAR signaling pathway			8	0	100	1.43086e+06	High	1
TRUE	High	Master Protein	1333600320	valine--tRNA ligase isoform X1 [Equus caballus]	0	20.923	5	4	5	4	1265	140.2	7.42	16.64	4												0	0	100	3.79663e+06	High	1
TRUE	High	Master Protein	545218570	26S proteasome non-ATPase regulatory subunit 1 isoform X1 [Equus caballus]	0	20.868	10	6	8	6	986	109.3	5.4	24.8	6				Pf01851, Pf13513, Pf13646	100057015	PSMD1	6					0	0	100	4.24466e+06	High	1
TRUE	High	Master Protein	1333685153	poly(rC)-binding protein 2 isoform X21 [Equus caballus]	0	20.764	17	4	6	3	366	38.6	6.79	20.15	4												0	0	100	2.5693e+06	High	1
TRUE	High	Master Protein	1333622792	N(4)-(beta-N-acetylglucosaminyl)-L-asparaginase [Equus caballus]	0	20.744	22	4	6	4	346	37.2	7.81	20.8	4												0	0	100	6.75566e+06	High	1
TRUE	High	Master Protein	1333656071	glycine--tRNA ligase [Equus caballus]	0	20.594	10	4	6	4	739	83	7.15	21.37	4												0	0	100	1.60765e+06	High	1
TRUE	High	Master Protein	306922364	60S ribosomal protein L18 [Equus caballus]	0	20.582	23	4	4	4	188	21.6	11.69	13.11	4	metabolic process	cytosol;endoplasmic reticulum;membrane;nucleus;ribosome	RNA binding;structural molecule activity	Pf00828	100051091	RPL18	10	ENSECAG00000021927.1	Ribosome			1	0	100	1.4414e+07	High	1
TRUE	High	Master Protein	349604464	60S ribosomal protein L9-like protein [Equus caballus]	0	20.438	34	5	5	5	192	21.9	9.95	16.38	5	metabolic process	membrane;nucleus;ribosome	RNA binding;structural molecule activity	Pf00347	100055158	LOC100055158; RPL9	3	ENSECAG00000016489.1	Ribosome			1	0	100	7.05544e+06	High	1
TRUE	High	Master Protein	1333580388	protein transport protein Sec61 subunit alpha [Equus caballus]	0	20.433	16	3	4	3	476	52.2	8.06	18.06	3												0	0	100	686571	High	1
TRUE	High	Master Protein	1333686239	nascent polypeptide-associated complex subunit alpha isoform X1 [Equus caballus]	0	20.314	3	4	5	4	1804	179.4	8.85	17.81	4												0	0	100	7.49493e+06	High	1
TRUE	High	Master Protein	1333557253	prolyl endopeptidase [Equus caballus]	0	20.205	7	3	5	3	710	80.7	5.62	19.79	3												0	0	100	2.61422e+06	High	1
TRUE	High	Master Protein	306922412	malate dehydrogenase, mitochondrial [Equus caballus]	0	20.122	17	3	4	3	338	35.6	8.56	18.66	3	metabolic process	membrane;mitochondrion;nucleus	catalytic activity;nucleotide binding;RNA binding	Pf00056, Pf01073, Pf01118, Pf02866, Pf13460	100061046	MDH2	13	ENSECAG00000023094.1	Metabolic pathways; Carbon metabolism; Citrate cycle (TCA cycle); Glyoxylate and dicarboxylate metabolism; Cysteine and methionine metabolism; Pyruvate metabolism			6	0	100	6.67095e+06	High	1
TRUE	High	Master Protein	194225847	60S ribosomal protein L12 [Equus caballus]	0	20.093	38	4	4	4	165	17.8	9.42	13.98	4	cell organization and biogenesis;metabolic process	ribosome	RNA binding;structural molecule activity	Pf00298, Pf03946	100070538	LOC100070538; RPL12	25	ENSECAG00000010622.1	Ribosome			1	0	100	6.53538e+06	High	1
TRUE	High	Master Protein	149713792	microsomal glutathione S-transferase 1 [Equus caballus]	0	20.04	30	4	5	4	155	17.4	9.51	12.68	4	metabolic process;response to stimulus	membrane;mitochondrion	antioxidant activity;catalytic activity	Pf01124	100064102	LOC100064102; MGST1	6	ENSECAG00000020763.1	Metabolism of xenobiotics by cytochrome P450; Drug metabolism - cytochrome P450; Chemical carcinogenesis; Glutathione metabolism; Platinum drug resistance	Metapathway biotransformation		6	0	100	6.49187e+06	High	1
TRUE	High	Master Protein	822885232	60S ribosomal protein L6 [Equus caballus]	0	20.023	28	6	8	6	302	33.9	10.77	21.72	6	metabolic process	ribosome	structural molecule activity	Pf01159, Pf03868	100051509	LOC100051509; RPL6	8		Ribosome			1	0	100	2.23471e+07	High	1
TRUE	High	Master Protein	149744400	eukaryotic translation initiation factor 2 subunit 3 [Equus caballus]	0	19.835	18	5	7	5	472	51.1	8.4	21.73	5			catalytic activity;nucleotide binding	Pf00009, Pf03144, Pf09173	100060382	LOC100060382; EIF2S3	X	ENSECAG00000017343.1	RNA transport			1	0	100	3180891	High	1
TRUE	High	Master Protein	149692303	60S ribosomal protein L4 [Equus caballus]	0	19.831	19	6	8	6	422	47.3	10.93	21.45	6	metabolic process	ribosome	structural molecule activity	Pf00573, Pf14374	100065968	LOC100065968; RPL4	1		Ribosome			1	0	100	1.01953e+07	High	1
TRUE	High	Master Protein	1333542240	40S ribosomal protein S4, X isoform [Equus caballus]	0	19.8	28	6	6	6	263	29.6	10.15	14.34	6												0	0	100	3796829	High	1
TRUE	High	Master Protein	1333600039	histone H1.3 [Equus caballus]	0	19.763	17	5	7	3	221	22.1	10.96	17.16	5												0	2	100	3.29064e+07	High	1
TRUE	High	Master Protein	82547204	beta catenin 1 [Equus caballus]	0	19.745	8	4	5	4	781	85.5	5.86	17.37	4	cell communication;cell differentiation;cell growth;cell organization and biogenesis;cell proliferation;cellular component movement;regulation of biological process;response to stimulus;transport	cytoplasm;cytosol;membrane;nucleus	DNA binding;protein binding;signal transducer activity	Pf00514	100055241	CTNNB1	16	ENSECAG00000006949.1	Thyroid cancer; Endometrial cancer; Thyroid hormone signaling pathway; Proteoglycans in cancer; Breast cancer; Tight junction; Wnt signaling pathway; Arrhythmogenic right ventricular cardiomyopathy (ARVC); Adherens junction; Bacterial invasion of epithelial cells; Signaling pathways regulating pluripotency of stem cells; Rap1 signaling pathway; Prostate cancer; Pathways in cancer; Focal adhesion;…			21	0	100	2.44579e+06	High	1
TRUE	High	Master Protein	1333705365	polyadenylate-binding protein 1 [Equus caballus]	0	19.73	13	5	7	5	636	70.6	9.5	20.61	5												0	0	100	4.09912e+06	High	1
TRUE	High	Master Protein	1333566326	neuroblast differentiation-associated protein AHNAK isoform X1 [Equus caballus]	0	19.672	7	7	7	7	5885	627.3	6.11	18.4	7												0	0	100	7.55081e+06	High	1
TRUE	High	Master Protein	149721572	cytochrome c oxidase subunit 6C [Equus caballus]	0	19.663	27	3	10	3	75	8.6	10.14	17.48	3				Pf02937	100055813	LOC100055813	9		Parkinson's disease; Alzheimer's disease; Huntington's disease; Cardiac muscle contraction; Metabolic pathways; Oxidative phosphorylation; Non-alcoholic fatty liver disease (NAFLD)			7	0	100	6.92425e+07	High	1
TRUE	High	Master Protein	953842299	pterin-4-alpha-carbinolamine dehydratase [Equus caballus]	0	19.627	95	4	6	4	55	6.3	6.09	21.66	4	metabolic process		catalytic activity	Pf01329	100072758	LOC100072758; PCBD1	1					0	0	100	2.47865e+07	High	1
TRUE	High	Master Protein	1333620568	ATP-dependent 6-phosphofructokinase, liver type [Equus caballus]	0	19.623	4	2	3	2	780	85.4	7.96	13.06	2												0	0	100	2.44456e+06	High	1
TRUE	High	Master Protein	338721167	small nuclear ribonucleoprotein F [Equus caballus]	0	19.461	65	3	5	3	86	9.7	4.67	18.83	3	cell organization and biogenesis;metabolic process	cytosol;nucleus;spliceosomal complex	RNA binding	Pf01423	100630068	LOC100630068; SNRPF	28	ENSECAG00000019817.1	Spliceosome			1	0	100	1.03749e+07	High	1
TRUE	High	Master Protein	1333555533	AP-2 complex subunit alpha-1 isoform X1 [Equus caballus]	0	19.37	7	5	7	1	978	107.5	7.03	19.33	5												0	0			High	1
TRUE	High	Master Protein	1333666625	LOW QUALITY PROTEIN: histone H3 [Equus caballus]	0	19.326	27	3	6	1	186	20.6	11.3	18.37	3												0	0	100	581378	High	1
TRUE	High	Master Protein	1333667094	prostaglandin F2 receptor negative regulator [Equus caballus]	0	19.276	6	4	5	4	987	109.9	8.12	16.92	4												0	0	100	8.16218e+06	High	1
TRUE	High	Master Protein	953843625	heterogeneous nuclear ribonucleoproteins C1/C2 isoform X1 [Equus caballus]	0	19.242	19	6	6	6	307	33.7	5.08	18.57	6				Pf00076, Pf13893, Pf14259	100059269	LOC100059269; HNRNPC	1					0	0	100	3.6719e+07	High	1
TRUE	High	Master Protein	1001184852	cytochrome c oxidase subunit I (mitochondrion) [Equus caballus]	0	19.215	10	2	5	2	514	57	6.7	17.88	2	metabolic process;transport	membrane;mitochondrion	catalytic activity;metal ion binding;transporter activity	Pf00115								0	0	100	3.52375e+06	High	1
TRUE	High	Master Protein	194207535	40S ribosomal protein S8 [Equus caballus]	0	19.159	27	4	6	4	208	24.2	10.32	20.15	4				Pf01201	100065845	LOC100065845; RPS8	2		Ribosome			1	0	100	6.83314e+06	High	1
TRUE	High	Master Protein	1333624551	plexin-B2 isoform X1 [Equus caballus]	0	19.153	3	3	4	3	1841	205.1	6.07	14.46	3												0	0	100	1.85209e+06	High	1
TRUE	High	Master Protein	1333666910	D-3-phosphoglycerate dehydrogenase isoform X1 [Equus caballus]	0	19.083	14	5	5	5	533	56.2	7.11	17.42	5												0	0	100	6.22043e+06	High	1
TRUE	High	Master Protein	1333625944	nucleosome assembly protein 1-like 1 isoform X1 [Equus caballus]	0	19.009	22	6	8	6	391	45.3	4.46	23.99	6												0	0	100	2.78837e+06	High	1
TRUE	High	Master Protein	1333550026	cytochrome c oxidase subunit 5A, mitochondrial [Equus caballus]	0	18.965	41	3	6	3	152	16.7	7.42	26.3	3												0	0	100	9.23955e+06	High	1
TRUE	High	Master Protein	149724150	14-3-3 protein epsilon isoform X1 [Equus caballus]	0	18.912	31	6	7	5	255	29.2	4.74	17.96	6			protein binding	Pf00244	100059962	LOC100059962; YWHAE	11		Epstein-Barr virus infection; Neurotrophin signaling pathway; Hippo signaling pathway; PI3K-Akt signaling pathway; Viral carcinogenesis; Oocyte meiosis; Cell cycle			7	1	100	1.19945e+07	High	1
TRUE	High	Master Protein	1333544013	LOW QUALITY PROTEIN: N-acetylated-alpha-linked acidic dipeptidase 2 [Equus caballus]	0	18.887	14	6	7	6	678	76.6	8.43	22.84	6												0	0	100	3.2567e+06	High	1
TRUE	High	Master Protein	1333647306	fumarate hydratase, mitochondrial [Equus caballus]	0	18.81	10	3	5	3	508	54.3	8.73	18.66	3												0	0	100	2.97529e+06	High	1
TRUE	High	Master Protein	545203686	erythrocyte band 7 integral membrane protein [Equus caballus]	0	18.777	25	4	5	4	284	31.2	7.34	19.85	4	cell organization and biogenesis;regulation of biological process	cytoplasm;cytoskeleton;cytosol;endoplasmic reticulum;membrane;mitochondrion	protein binding	Pf01145	100071711	LOC100071711; STOM	25	ENSECAG00000012929.1				0	0	100	3.64766e+06	High	1
TRUE	High	Master Protein	255653022	delta(24)-sterol reductase [Equus caballus]	0	18.774	17	6	7	6	516	60	8.05	20.07	6	metabolic process		catalytic activity;nucleotide binding	Pf01565	100034055	DHCR24	2		Metabolic pathways; Steroid biosynthesis			2	0	100	6.70288e+06	High	1
TRUE	High	Master Protein	545221990	phenylalanine--tRNA ligase alpha subunit isoform X1 [Equus caballus]	0	18.737	11	3	4	3	508	57.4	8.1	16.19	3	cell organization and biogenesis;metabolic process;regulation of biological process	cytoplasm;membrane	catalytic activity;nucleotide binding;RNA binding	Pf00152, Pf01409, Pf08279, Pf12802, Pf13463	100063275	FARSA	7	ENSECAG00000015139.1	Aminoacyl-tRNA biosynthesis			1	0	100	3.29005e+06	High	1
TRUE	High	Master Protein	545199377	integrin alpha-2 [Equus caballus]	0	18.665	7	6	6	6	1179	129.2	5.5	17.97	6				Pf00092, Pf01839, Pf08441, Pf13517, Pf13519, Pf14312	100063367	LOC100063367; ITGA2	21		Hypertrophic cardiomyopathy (HCM); Phagosome; Arrhythmogenic right ventricular cardiomyopathy (ARVC); ECM-receptor interaction; Proteoglycans in cancer; Dilated cardiomyopathy; Hematopoietic cell lineage; Small cell lung cancer; Pathways in cancer; PI3K-Akt signaling pathway; Focal adhesion; Regulation of actin cytoskeleton; Platelet activation			13	0	100	4.01686e+06	High	1
TRUE	High	Master Protein	1333570053	fructose-bisphosphate aldolase A isoform X1 [Equus caballus]	0	18.656	24	5	6	5	416	45	8.24	17.7	5												0	0	100	4.10789e+06	High	1
TRUE	High	Master Protein	1333579025	trifunctional enzyme subunit beta, mitochondrial [Equus caballus]	0	18.465	16	5	5	5	475	51.2	9.45	14.3	5												0	0	100	3.41285e+06	High	1
TRUE	High	Master Protein	1333670569	cystathionine gamma-lyase isoform X1 [Equus caballus]	0	18.428	26	6	7	6	407	44.5	7.03	20.88	6												0	0	100	5.22215e+06	High	1
TRUE	High	Master Protein	953847512	40S ribosomal protein S3a [Equus caballus]	0	18.34	15	4	7	4	264	29.9	9.73	16.05	4	cell differentiation;metabolic process;regulation of biological process	cytoplasm;cytosol;endoplasmic reticulum;nucleus;ribosome	RNA binding;structural molecule activity	Pf01015	100062429	LOC100062429; RPS3A	2	ENSECAG00000009573.1	Ribosome			1	0	100	8.57122e+06	High	1
TRUE	High	Master Protein	338714212	small nuclear ribonucleoprotein G [Equus caballus]	0	18.258	58	2	4	2	76	8.5	8.88	18.31	2	cell organization and biogenesis;metabolic process	spliceosomal complex	RNA binding;structural molecule activity	Pf01423, Pf03122	100629246	LOC100629246; SNRPG	15	ENSECAG00000019989.1	Spliceosome			1	0	100	1.04775e+06	High	1
TRUE	High	Master Protein	149723936	prohibitin [Equus caballus]	0	18.238	29	5	5	5	272	29.8	5.76	12.48	5	cell differentiation;cell organization and biogenesis;metabolic process;regulation of biological process;response to stimulus	cell surface;cytoplasm;endosome;membrane;mitochondrion;nucleus	DNA binding;protein binding	Pf01145	100056039	LOC100056039; PHB	11	ENSECAG00000017769.1				0	0	100	4.07495e+06	High	1
TRUE	High	Master Protein	1333573960	NADH dehydrogenase [ubiquinone] 1 alpha subcomplex subunit 2-like [Equus caballus]	0	18.198	35	5	8	5	142	15.2	9.83	22.79	5												0	0	100	6.47069e+07	High	1
TRUE	High	Master Protein	1333567125	pyruvate carboxylase, mitochondrial [Equus caballus]	0	18.122	6	5	6	5	1178	129.4	6.74	16.67	5												0	0	100	715609	High	1
TRUE	High	Master Protein	1333567608	nucleosome assembly protein 1-like 4 isoform X1 [Equus caballus]	0	18.066	13	3	5	3	386	43.9	4.67	17.2	3												0	0	100	2.97365e+06	High	1
TRUE	High	Master Protein	1333561518	synaptic vesicle membrane protein VAT-1 homolog [Equus caballus]	0	18.041	23	7	7	7	400	42.5	6.25	19.5	7												0	0	100	1.30823e+07	High	1
TRUE	High	Master Protein	1333634771	adenine phosphoribosyltransferase isoform X1 [Equus caballus]	0	18.037	21	3	4	3	224	24	6.77	16.39	3												0	0	100	1.869e+06	High	1
TRUE	High	Master Protein	545213787	2-oxoglutarate dehydrogenase, mitochondrial isoform X1 [Equus caballus]	0	18.011	9	6	7	6	1038	117.4	6.86	19.92	6	cellular component movement;metabolic process	cytosol;mitochondrion	catalytic activity	Pf00676, Pf02779	100065225	LOC100065225; OGDH	4	ENSECAG00000023953.1				0	0	100	807060	High	1
TRUE	High	Master Protein	1333566391	heterogeneous nuclear ribonucleoprotein U-like protein 2 isoform X1 [Equus caballus]	0	17.885	7	3	3	3	748	85.1	4.87	12.06	3												0	0	100	1.79816e+06	High	1
TRUE	High	Master Protein	545191575	splicing factor 3B subunit 1 isoform X1 [Equus caballus]	0	17.819	5	4	5	4	1337	149.7	7.33	13.16	4	regulation of biological process;response to stimulus	nucleus	DNA binding;receptor activity;signal transducer activity	Pf02161, Pf05109, Pf08920, Pf12815, Pf13513	100070506	SF3B1	18		Spliceosome			1	0			High	1
TRUE	High	Master Protein	1333546606	transmembrane 9 superfamily member 3 [Equus caballus]	0	17.765	10	3	5	3	589	67.8	7.39	16.76	3												0	0	100	4.3818e+06	High	1
TRUE	High	Master Protein	1333695886	interleukin enhancer-binding factor 3 isoform X1 [Equus caballus]	0	17.761	8	5	6	5	913	97.5	8.97	19.35	5												0	0	100	4.50717e+06	High	1
TRUE	High	Master Protein	545214067	lanosterol 14-alpha demethylase [Equus caballus]	0	17.76	15	4	5	4	503	56.7	7.9	16.34	4	metabolic process		catalytic activity;metal ion binding	Pf00067	100050921	LOC100050921	4		Metabolic pathways; Steroid biosynthesis			2	0	100	2.40789e+06	High	1
TRUE	High	Master Protein	1333587315	10 kDa heat shock protein, mitochondrial isoform X2 [Equus caballus]	0	17.66	54	5	6	5	102	10.9	8.92	15.74	5												0	0	100	81901339	High	1
TRUE	High	Master Protein	1333576059	ADP-ribosylation factor 1 [Equus caballus]	0	17.614	40	4	6	4	181	20.7	6.8	18.9	4												0	0	100	6.28761e+06	High	1
TRUE	High	Master Protein	827834182	40S ribosomal protein S12 [Equus caballus]	0	17.609	35	3	5	3	132	14.5	7.21	14.24	3	metabolic process	cytosol;membrane;ribosome	RNA binding;structural molecule activity	Pf01248	100034144	RPS12	10	ENSECAG00000001599.1	Ribosome			1	0	100	2473543	High	1
TRUE	High	Master Protein	545214133	asparagine synthetase [glutamine-hydrolyzing] [Equus caballus]	0	17.571	11	4	4	4	561	64.3	6.86	13.06	4	cell communication;metabolic process;regulation of biological process;response to stimulus	cytosol	catalytic activity;nucleotide binding;protein binding	Pf00310, Pf00733, Pf12481, Pf13522, Pf13537	100063632	LOC100063632; ASNS	4	ENSECAG00000012134.1	Alanine, aspartate and glutamate metabolism; Metabolic pathways			2	0	100	465605	High	1
TRUE	High	Master Protein	1333588547	acyl-CoA-binding protein isoform X1 [Equus caballus]	0	17.552	47	4	5	4	96	10.9	6.13	7.55	4												0	0	100	2.05687e+07	High	1
TRUE	High	Master Protein	149724652	carbonic anhydrase 4 [Equus caballus]	0	17.352	20	4	5	4	311	35.4	6.04	12.36	4	transport	cell surface;endoplasmic reticulum;Golgi;membrane	catalytic activity;metal ion binding	Pf00194	100071384	LOC100071384; CA4	11	ENSECAG00000022739.1	Proximal tubule bicarbonate reclamation; Nitrogen metabolism			2	0	100	4.66324e+06	High	1
TRUE	High	Master Protein	545194494	heterogeneous nuclear ribonucleoprotein F [Equus caballus]	0	17.342	14	4	4	2	414	45.7	5.49	14.09	4	regulation of biological process	cytosol;membrane;spliceosomal complex	RNA binding	Pf00076, Pf08080, Pf14259	100050002	LOC100050002; HNRNPF	1	ENSECAG00000003229.1				0	0	100	965310	High	1
TRUE	High	Master Protein	149733096	proliferating cell nuclear antigen [Equus caballus]	0	17.318	25	4	5	4	261	28.8	4.69	15.93	4	cell differentiation;metabolic process;regulation of biological process;response to stimulus	nucleus	catalytic activity;DNA binding;enzyme regulator activity;protein binding	Pf00705, Pf02747	100052065	LOC100052065; PCNA	22	ENSECAG00000013162.1	DNA replication; Nucleotide excision repair; Cell cycle; Mismatch repair; Base excision repair; Hepatitis B; HTLV-I infection			7	0	100	3.2113e+06	High	1
TRUE	High	Master Protein	545207279	ATP synthase subunit gamma, mitochondrial isoform X1 [Equus caballus]	0	17.255	24	4	4	4	298	33	9.25	13.85	4	metabolic process;transport		catalytic activity;transporter activity	Pf00231	100069978	LOC100069978; ATP5C1	29					0	0	100	5.7109e+06	High	1
TRUE	High	Master Protein	1333609719	cathepsin L1 [Equus caballus]	0	17.224	14	4	7	4	339	38	6.86	19.18	4												0	0	100	2.94368e+07	High	1
TRUE	High	Master Protein	1333549901	electron transfer flavoprotein subunit alpha, mitochondrial [Equus caballus]	0	17.144	15	3	4	3	333	35	8.4	13.25	3												0	0	100	5.16171e+06	High	1
TRUE	High	Master Protein	338719934	enhancer of rudimentary homolog [Equus caballus]	0	17.107	31	2	3	2	104	12.3	5.92	12	2	metabolic process;regulation of biological process			Pf01133	100629806	LOC100629806; ERH	24	ENSECAG00000019178.1				0	0	100	912576	High	1
TRUE	High	Master Protein	1333548931	alpha-mannosidase 2x isoform X1 [Equus caballus]	0	17.105	7	6	6	6	1178	133.2	6.87	16.62	6												0	0	100	4.64506e+06	High	1
TRUE	High	Master Protein	149721580	14-3-3 protein zeta/delta [Equus caballus]	0	17.098	16	3	4	2	245	27.7	4.79	9.76	3	cell organization and biogenesis;regulation of biological process;transport	mitochondrion;nucleus	protein binding;RNA binding	Pf00244	100056060	LOC100056060; YWHAZ	9	ENSECAG00000021882.1	Hepatitis B; Hippo signaling pathway; PI3K-Akt signaling pathway; Cell cycle; Oocyte meiosis; Viral carcinogenesis; Epstein-Barr virus infection			7	0	100	3.88452e+06	High	1
TRUE	High	Master Protein	1333552984	protein transport protein Sec23A isoform X1 [Equus caballus]	0	17.095	5	2	3	1	765	86.1	7.08	11.58	2												0	1	100	848332	High	1
TRUE	High	Master Protein	149691749	cellular retinoic acid-binding protein 1 [Equus caballus]	0	17.08	42	4	6	4	137	15.6	5.38	18.25	4	metabolic process;transport	cytoplasm	transporter activity	Pf00061, Pf14651	100050413	LOC100050413; CRABP1	1	ENSECAG00000015978.1				0	0	100	3.89594e+06	High	1
TRUE	High	Master Protein	953879940	26S proteasome non-ATPase regulatory subunit 2 [Equus caballus]	0	17.017	9	5	5	5	908	100.1	5.2	14.7	5				Pf01851	100059081	PSMD2	19		Proteasome; Epstein-Barr virus infection			2	0	100	3.8791e+06	High	1
TRUE	High	Master Protein	149751468	protein S100-A11 [Equus caballus]	0	16.732	23	3	10	3	100	11.2	7.28	28.52	3			metal ion binding	Pf00036, Pf01023, Pf13499	100060300	LOC100060300; S100A11	5					0	0	100	9.19918e+07	High	1
TRUE	High	Master Protein	194216443	ectonucleotide pyrophosphatase/phosphodiesterase family member 3 [Equus caballus]	0	16.7	7	4	4	4	874	99.3	5.54	13	4	metabolic process;response to stimulus;transport	membrane	catalytic activity;metal ion binding;receptor activity	Pf01033, Pf01223, Pf01663, Pf01676	100067583	ENPP3	10	ENSECAG00000007018.1	Pantothenate and CoA biosynthesis; Purine metabolism; Pyrimidine metabolism; Metabolic pathways; Starch and sucrose metabolism; Nicotinate and nicotinamide metabolism			6	0			High	1
TRUE	High	Master Protein	953880938	chloride intracellular channel protein 1 [Equus caballus]	0	16.622	17	3	4	3	241	27	5.27	13.56	3	metabolic process;regulation of biological process;transport	cytoplasm;membrane;nucleus	catalytic activity;protein binding;transporter activity	Pf13409, Pf13410, Pf13417	100058853	LOC100058853; CLIC1	20	ENSECAG00000009680.1				0	0	100	7.83111e+06	High	1
TRUE	High	Master Protein	881602	alpha-fetoprotein precursor [Equus caballus]	0	16.577	9	3	4	3	609	68.3	5.49	13.13	3	transport	extracellular	metal ion binding	Pf00273	100034185	AFP	3		Hippo signaling pathway			1	0	100	1.5976e+06	High	1
TRUE	High	Master Protein	1333589765	structural maintenance of chromosomes protein 4 isoform X1 [Equus caballus]	0	16.501	3	2	2	2	1278	145.9	6.7	10.52	2												0	0			High	1
TRUE	High	Master Protein	1333547563	prolyl 4-hydroxylase subunit alpha-1 isoform X1 [Equus caballus]	0	16.339	14	4	5	4	534	60.8	5.91	17.93	4												0	0	100	1.59078e+06	High	1
TRUE	High	Master Protein	545216827	protein S100-A13 [Equus caballus]	0	16.229	40	4	6	4	98	11.2	5.97	15.36	4	regulation of biological process;transport	cytoplasm;cytosol;extracellular;membrane;nucleus	metal ion binding;protein binding	Pf01023	100056308	LOC100056308; S100A13	5	ENSECAG00000024049.1				0	0	100	5910508	High	1
TRUE	High	Master Protein	1333692885	acetyl-CoA acetyltransferase, mitochondrial [Equus caballus]	0	16.18	15	4	6	4	427	45	8.95	16.15	4												0	0	100	3.21882e+06	High	1
TRUE	High	Master Protein	1333573454	copper transport protein ATOX1 [Equus caballus]	0	16.137	47	2	4	2	68	7.3	6.51	10.98	2												0	0	100	2.42984e+06	High	1
TRUE	High	Master Protein	1333699605	clathrin heavy chain 2 isoform X6 [Equus caballus]	0	15.913	6	3	4	2	987	110.5	7.06	14.78	3												0	0			High	1
TRUE	High	Master Protein	194210990	ATP synthase F(0) complex subunit B1, mitochondrial [Equus caballus]	0	15.82	20	4	5	4	256	28.7	9.31	15.13	4	metabolic process;transport	membrane;mitochondrion;nucleus	catalytic activity;transporter activity	Pf05405, Pf09878	100058893	LOC100058893; ATP5F1	5	ENSECAG00000018599.1	Alzheimer's disease; Metabolic pathways; Oxidative phosphorylation; Huntington's disease; Parkinson's disease			5	0	100	9.96021e+06	High	1
TRUE	High	Master Protein	1333543645	UV excision repair protein RAD23 homolog B [Equus caballus]	0	15.708	7	2	5	2	408	43.1	4.89	16.52	2												0	0	100	2.50292e+06	High	1
TRUE	High	Master Protein	1333620681	collagen alpha-1(XVIII) chain isoform X1 [Equus caballus]	0	15.635	4	4	6	4	1753	177.8	5.95	17.62	4												0	0	100	1.30349e+07	High	1
TRUE	High	Master Protein	1333585951	tripeptidyl-peptidase 2 isoform X1 [Equus caballus]	0	15.633	6	4	5	4	1262	139.7	6.52	18.19	4												0	0			High	1
TRUE	High	Master Protein	953893442	60S ribosomal protein L10 [Equus caballus]	0	15.561	20	3	5	3	214	24.6	10.08	14.47	3	cell organization and biogenesis;metabolic process	ribosome	RNA binding;structural molecule activity	Pf00252	100146244	LOC100146244; RPL10	X	ENSECAG00000017154.1	Ribosome			1	0	100	1.31212e+06	High	1
TRUE	High	Master Protein	1333698817	40S ribosomal protein S15 [Equus caballus]	0	15.558	28	2	5	2	145	17	10.39	23.34	2												0	0	100	620895	High	1
TRUE	High	Master Protein	1333586683	heterogeneous nuclear ribonucleoprotein A3 isoform X1 [Equus caballus]	0	15.538	19	4	4	4	378	39.6	9.01	12.95	4												0	0	100	4.64501e+06	High	1
TRUE	High	Master Protein	149714785	keratin, type II cytoskeletal 1b [Equus caballus]	0	15.531	6	3	5	1	593	63.5	8.54	17.5	3			protein binding;structural molecule activity	Pf00038, Pf09728, Pf13166	100061792	KRT77	6					0	0	100	5919951	High	1
TRUE	High	Master Protein	1333569388	14-3-3 protein gamma [Equus caballus]	0	15.521	27	4	4	3	247	28.3	4.89	11.27	4												0	0	100	3.11104e+06	High	1
TRUE	High	Master Protein	335772431	mitochondrial cytochrome c oxidase subunit 7A-like protein [Equus caballus]	0	15.423	40	2	3	2	114	12.7	9.54	12.49	2	metabolic process;transport	membrane;mitochondrion	catalytic activity;transporter activity	Pf02238	100053736	LOC100053736; COX7A2L	15	ENSECAG00000000584.1	Parkinson's disease; Non-alcoholic fatty liver disease (NAFLD); Cardiac muscle contraction; Alzheimer's disease; Oxidative phosphorylation; Huntington's disease			6	0	100	4.7082e+06	High	1
TRUE	High	Master Protein	1333553314	nidogen-2 isoform X1 [Equus caballus]	0	15.27	2	2	3	2	1388	149.5	5.81	11.43	2												0	0	100	969172	High	1
TRUE	High	Master Protein	1072314126	keratin 7 [Equus caballus]	0	15.225	11	5	5	3	465	51.1	5.55	14.12	5												0	0	100	3.10895e+06	High	1
TRUE	High	Master Protein	545217098	histone H2B type 2-F [Equus caballus]	0	15.174	23	3	13	1	146	16.3	10.27	38.75	3			DNA binding	Pf00125, Pf00808	100059737	LOC100059737	5		Systemic lupus erythematosus; Viral carcinogenesis; Alcoholism			3	3	100	207664779	High	1
TRUE	High	Master Protein	1333623537	heme oxygenase 1 [Equus caballus]	0	15.064	17	3	4	3	290	33	7.15	15.86	3												0	0	100	685012	High	1
TRUE	High	Master Protein	149689950	prosaposin isoform X1 [Equus caballus]	0	14.925	9	2	3	2	526	58.5	5.01	12.58	2	metabolic process			Pf02199, Pf03489, Pf05184	100063520	PSAP	1		Lysosome			1	0	100	2.50726e+06	High	1
TRUE	High	Master Protein	1333581044	succinate--CoA ligase [GDP-forming] subunit beta, mitochondrial isoform X2 [Equus caballus]	0	14.895	10	3	4	2	432	46.6	7.69	9.88	3												0	1	100	4.83921e+06	High	1
TRUE	High	Master Protein	1333598737	histone H2B type 1-J [Equus caballus]	0	14.854	26	3	12	1	126	13.9	10.32	36.73	3												0	0	100	10302912	High	1
TRUE	High	Master Protein	1333566783	calpain-1 catalytic subunit [Equus caballus]	0	14.812	10	5	5	5	715	82	5.81	13.82	5												0	0	100	3.0801e+06	High	1
TRUE	High	Master Protein	1333559285	estradiol 17-beta-dehydrogenase 1 isoform X1 [Equus caballus]	0	14.763	17	3	4	3	337	36.2	6.87	12.85	3												0	0			High	1
TRUE	High	Master Protein	149729918	plastin-1 [Equus caballus]	0	14.675	10	4	5	4	630	70.7	5.17	14.15	4	cell organization and biogenesis;regulation of biological process;transport	cytoplasm;cytoskeleton	metal ion binding;protein binding	Pf00036, Pf00307, Pf13202, Pf13405, Pf13499, Pf13833	100051261	PLS1	16	ENSECAG00000014408.1				0	0	100	1.96296e+06	High	1
TRUE	High	Master Protein	545193775	bifunctional 3'-phosphoadenosine 5'-phosphosulfate synthase 2 isoform X1 [Equus caballus]	0	14.625	10	4	4	4	620	69.7	6.9	13.79	4			catalytic activity	Pf01583, Pf01747, Pf13207, Pf13238, Pf13671, Pf14306	100071740	PAPSS2	1					0	0	100	2.79395e+06	High	1
TRUE	High	Master Protein	827475629	integrin alpha-1 precursor [Equus caballus]	0	14.569	8	6	6	6	1179	130.9	6.01	16.15	6				Pf00092, Pf01839, Pf08441, Pf13517, Pf13519, Pf14312	100063434	ITGA1	21		Focal adhesion; Hypertrophic cardiomyopathy (HCM); PI3K-Akt signaling pathway; ECM-receptor interaction; Arrhythmogenic right ventricular cardiomyopathy (ARVC); Hematopoietic cell lineage; Dilated cardiomyopathy; Regulation of actin cytoskeleton			8	0	100	2.3343e+06	High	1
TRUE	High	Master Protein	1333579684	40S ribosomal protein S7 [Equus caballus]	0	14.523	26	4	5	4	194	22.1	10.1	11.68	4												0	0	100	5.06468e+06	High	1
TRUE	High	Master Protein	953856128	heterogeneous nuclear ribonucleoprotein A1 isoform X1 [Equus caballus]	0	14.472	13	4	4	4	373	38.8	9.13	11.94	4			RNA binding	Pf00076, Pf13893, Pf14259	100034153	HNRNPA1	6	ENSECAG00000008676.1	Spliceosome			1	0	100	4847688	High	1
TRUE	High	Master Protein	149726729	40S ribosomal protein S14 [Equus caballus]	0	14.451	15	2	4	2	151	16.3	10.05	16.53	2	cell differentiation;cell organization and biogenesis;metabolic process;regulation of biological process	membrane;mitochondrion;ribosome	RNA binding;structural molecule activity;translation regulator activity	Pf00411	100071636	LOC100071636; RPS14	14	ENSECAG00000024336.1	Ribosome			1	0	100	846051	High	1
TRUE	High	Master Protein	1333617699	UDP-N-acetylhexosamine pyrophosphorylase-like protein 1 isoform X1 [Equus caballus]	0	14.4	14	5	5	5	504	56.1	6.55	14.73	5												0	0	100	2.03087e+06	High	1
TRUE	High	Master Protein	1333589464	cytoplasmic dynein 1 intermediate chain 2 isoform X1 [Equus caballus]	0	14.374	8	3	3	3	650	72.7	5.24	9.26	3												0	0	100	2.22263e+06	High	1
TRUE	High	Master Protein	149721692	cytochrome b-c1 complex subunit 7 [Equus caballus]	0	14.312	34	3	4	3	111	13.6	9.33	9.09	3	cell organization and biogenesis;metabolic process;transport	membrane;mitochondrion	catalytic activity;transporter activity	Pf02271	100059627	LOC100059627; UQCRB	9	ENSECAG00000009780.1	Metabolic pathways; Oxidative phosphorylation; Alzheimer's disease; Non-alcoholic fatty liver disease (NAFLD); Huntington's disease; Parkinson's disease; Cardiac muscle contraction			7	0	100	9501345	High	1
TRUE	High	Master Protein	1333553664	cytochrome b-c1 complex subunit Rieske, mitochondrial [Equus caballus]	0	14.242	30	4	5	4	274	29.5	9.03	15.7	4												0	0	100	1.04916e+07	High	1
TRUE	High	Master Protein	42528291	immunoglobulin gamma 7 heavy chain, partial [Equus caballus]	0	14.221	20	5	6	4	328	35.7	7.65	12.55	5				Pf07654, Pf08205								0	1	100	1.36732e+07	High	1
TRUE	High	Master Protein	194216174	40S ribosomal protein S5 [Equus caballus]	0	14.149	14	2	4	2	204	22.9	9.72	15.02	2	cell organization and biogenesis;metabolic process;regulation of biological process	membrane;ribosome	RNA binding;structural molecule activity	Pf00177	100064459	LOC100064459; RPS5	10	ENSECAG00000016340.1	Ribosome			1	0	100	6879764	High	1
TRUE	High	Master Protein	149715179	dynactin subunit 2 isoform X1 [Equus caballus]	0	14.139	12	3	4	3	408	45.1	5.12	13.36	3				Pf04912	100050464	DCTN2	6					0	0	100	1.15419e+06	High	1
TRUE	High	Master Protein	335773418	60S acidic ribosomal protein P0-like protein [Equus caballus]	0	14.094	20	4	5	4	317	34.3	5.97	15.33	4		ribosome		Pf00428, Pf00466	100050545	RPLP0	8		Ribosome			1	0	100	6.72394e+06	High	1
TRUE	High	Master Protein	1071927711	keratin, type II cytoskeletal 6A [Equus caballus]	0	14.045	7	4	5	1	574	60.9	8.22	14.64	4												0	0	100	7856734	High	1
TRUE	High	Master Protein	335775927	lupus La protein-like protein [Equus caballus]	0	14.011	11	3	3	3	405	46.6	7.78	11.97	3	metabolic process;transport	cytoplasm;nucleus	RNA binding	Pf00076, Pf05383, Pf08777, Pf14259	100052752	SSB	18	ENSECAG00000018495.1	Systemic lupus erythematosus			1	0	100	1.62919e+06	High	1
TRUE	High	Master Protein	1333596928	high mobility group protein B2 [Equus caballus]	0	13.986	21	3	4	1	210	24.2	7.39	14.1	3												0	0			High	1
TRUE	High	Master Protein	338719359	protein transport protein Sec23B [Equus caballus]	0	13.938	7	2	3	1	764	86.1	6.89	12.19	2	transport	cytoplasm;endoplasmic reticulum	metal ion binding	Pf00626, Pf04810, Pf04811, Pf04815, Pf08033	100050440	SEC23B	22	ENSECAG00000025087.1	Protein processing in endoplasmic reticulum			1	0			High	1
TRUE	High	Master Protein	335772843	T-complex protein 1 subunit epsilon-like protein [Equus caballus]	0	13.901	13	6	6	5	541	59.7	5.82	16.81	6	metabolic process;regulation of biological process;response to stimulus;transport	cytoplasm;cytosol	nucleotide binding;protein binding;RNA binding	Pf00118	100070912	CCT5	21	ENSECAG00000019192.1				0	0	100	5.70679e+06	High	1
TRUE	High	Master Protein	349602722	Ubiquitin-fold modifier 1-like protein [Equus caballus]	0	13.858	59	2	4	2	85	9.1	9.31	16.62	2				Pf03671								0	0	100	4.83324e+06	High	1
TRUE	High	Master Protein	953848503	nuclear transport factor 2 [Equus caballus]	0	13.82	32	2	4	2	127	14.5	5.38	13.89	2	transport	cytosol	protein binding;transporter activity	Pf02136	100053553	LOC100053553; NUTF2	3	ENSECAG00000021530.1				0	0	100	3045903	High	1
TRUE	High	Master Protein	1333696623	dipeptidyl peptidase 1 isoform X1 [Equus caballus]	0	13.813	12	3	4	3	563	62.3	7.75	16.82	3												0	0			High	1
TRUE	High	Master Protein	1333588617	actin-related protein 3 [Equus caballus]	0	13.796	16	4	5	4	418	47.4	5.88	16.61	4												0	0	100	1981765	High	1
TRUE	High	Master Protein	545217596	serine--tRNA ligase, cytoplasmic isoform X1 [Equus caballus]	0	13.763	10	3	4	3	538	61.4	7.28	13.55	3	metabolic process	cytoplasm;cytosol	catalytic activity;nucleotide binding	Pf00587, Pf02403	100058110	LOC100058110; SARS	5	ENSECAG00000020190.1				0	0	100	1007275	High	1
TRUE	High	Master Protein	1333555620	myosin-14 isoform X1 [Equus caballus]	0	13.707	2	4	7	1	2000	228.5	5.57	18.55	4												0	0			High	1
TRUE	High	Master Protein	1333657610	MICOS complex subunit MIC19 isoform X1 [Equus caballus]	0	13.656	13	2	2	2	261	29.9	8.09	7.84	2												0	0			High	1
TRUE	High	Master Protein	1333553581	ethylmalonyl-CoA decarboxylase isoform X1 [Equus caballus]	0	13.528	20	4	4	4	320	35	8.37	14.59	4												0	0	100	1.7266e+06	High	1
TRUE	High	Master Protein	149721423	fatty acid-binding protein, epidermal [Equus caballus]	0	13.431	46	3	5	3	135	15.1	6.15	15.13	3	metabolic process;transport		transporter activity	Pf00061	100057538	LOC100057538; FABP5	9	ENSECAG00000008270.1	PPAR signaling pathway			1	0	100	2766241	High	1
TRUE	High	Master Protein	1333661773	sodium/potassium-transporting ATPase subunit beta-1 [Equus caballus]	0	13.406	17	3	4	3	303	35	8.63	11.3	3												0	0	100	3.04912e+06	High	1
TRUE	High	Master Protein	149758581	urocanate hydratase [Equus caballus]	0	13.299	7	4	4	4	676	74.4	6.76	11.3	4			catalytic activity	Pf01175	100060750	LOC100060750; UROC1			Metabolic pathways; Histidine metabolism			2	0	100	2.698e+06	High	1
TRUE	High	Master Protein	1333604758	glycogen phosphorylase, brain form isoform X1 [Equus caballus]	0	13.266	5	3	3	1	843	96.4	7.02	9.82	3												0	0			High	1
TRUE	High	Master Protein	953867505	insulin-like growth factor 2 mRNA-binding protein 1 isoform X1 [Equus caballus]	0	13.257	9	4	4	4	577	63.4	9.2	9.37	4	cell proliferation;regulation of biological process	cytoplasm;cytosol	RNA binding;translation regulator activity	Pf00013, Pf00076, Pf13014, Pf13893, Pf14259	100055918	IGF2BP1	11	ENSECAG00000009723.1	MicroRNAs in cancer			1	0	100	2.91653e+06	High	1
TRUE	High	Master Protein	1333685829	extended synaptotagmin-1 isoform X1 [Equus caballus]	0	13.206	6	4	4	4	1106	123.1	5.86	11.75	4												0	0	100	1722090	High	1
TRUE	High	Master Protein	1333706747	cytochrome c1, heme protein, mitochondrial [Equus caballus]	0	13.122	20	2	3	2	325	35.3	8.98	11.73	2												0	0	100	662677	High	1
TRUE	High	Master Protein	1333654617	cytochrome c oxidase subunit NDUFA4 [Equus caballus]	0	13.12	38	4	6	4	82	9.3	9.58	19.01	4												0	0	100	5.27925e+07	High	1
TRUE	High	Master Protein	2921282	cytochrome P450 cholesterol side-chain cleavage [Equus caballus]	0	13.062	11	4	5	4	520	60.3	9.06	17.82	4	metabolic process	membrane;mitochondrion	catalytic activity;metal ion binding	Pf00067	100034229	CYP11A1	1		Steroid hormone biosynthesis; Aldosterone synthesis and secretion; Metabolic pathways; Ovarian steroidogenesis			4	0	100	1.54663e+06	High	1
TRUE	High	Master Protein	149689640	thioredoxin-dependent peroxide reductase, mitochondrial [Equus caballus]	0	13.049	20	4	4	4	256	28	8.18	10.82	4	cell death;cell differentiation;cell organization and biogenesis;cellular homeostasis;metabolic process;regulation of biological process;response to stimulus	cytoplasm;cytosol;endosome;mitochondrion	antioxidant activity;catalytic activity;enzyme regulator activity;protein binding	Pf00578, Pf08534, Pf10417, Pf13905	100058646	LOC100058646; PRDX3	1	ENSECAG00000017026.1				0	0	100	7.13114e+06	High	1
TRUE	High	Master Protein	194206054	annexin A11 [Equus caballus]	0	12.979	9	3	3	3	503	54.3	7.68	8.56	3	response to stimulus;transport	cytoplasm;cytosol;membrane;vacuole	metal ion binding;protein binding;RNA binding	Pf00191	100064425	ANXA11	1	ENSECAG00000019671.1				0	0			High	1
TRUE	High	Master Protein	1333563619	platelet-activating factor acetylhydrolase IB subunit alpha [Equus caballus]	0	12.968	13	3	3	3	410	46.6	7.37	10.7	3												0	0	100	1.64068e+06	High	1
TRUE	High	Master Protein	2586067	prostaglandin G/H synthase-2 [Equus caballus]	0	12.937	14	6	6	6	604	68.8	7.39	14.42	6	cell differentiation;defense response;metabolic process;regulation of biological process;response to stimulus	cytoplasm;endoplasmic reticulum;membrane;nucleus	antioxidant activity;catalytic activity;metal ion binding;protein binding	Pf00008, Pf03098	791253	PTGS2	5	ENSECAG00000017181.1	Arachidonic acid metabolism; Ovarian steroidogenesis; Small cell lung cancer; Serotonergic synapse; Regulation of lipolysis in adipocytes; MicroRNAs in cancer; NF-kappa B signaling pathway; VEGF signaling pathway; Leishmaniasis; Pathways in cancer; Retrograde endocannabinoid signaling; Oxytocin signaling pathway; TNF signaling pathway; Metabolic pathways; Chemical carcinogenesis			15	0	100	2.4274e+06	High	1
TRUE	High	Master Protein	1333687607	histone H3.3 [Equus caballus]	0	12.933	37	3	6	1	136	15.3	11.27	13.48	3												0	0	100	202087	High	1
TRUE	High	Master Protein	1333703012	protein ERGIC-53 isoform X1 [Equus caballus]	0	12.847	9	3	3	3	515	57.9	6.54	9.91	3												0	0	100	2.31905e+06	High	1
TRUE	High	Master Protein	1386115240	thiol reductase thioredoxin [Salmonella enterica subsp. enterica serovar Oranienburg]	0	12.801	48	4	5	4	109	11.8	4.88	14.71	4												0	0	100	1.47188e+07	High	1
TRUE	High	Master Protein	194211629	triosephosphate isomerase [Equus caballus]	0	12.679	17	3	3	3	286	30.6	6.68	10.98	3	metabolic process		catalytic activity	Pf00121	100052671	LOC100052671; TPI1	6		Glycolysis / Gluconeogenesis; Biosynthesis of amino acids; Metabolic pathways; Inositol phosphate metabolism; Carbon metabolism; Fructose and mannose metabolism			6	0	100	2.75844e+06	High	1
TRUE	High	Master Protein	1333667828	guanine nucleotide-binding protein G(k) subunit alpha [Equus caballus]	0	12.636	14	3	3	2	354	40.5	5.69	11.8	3												0	1	100	3.32864e+06	High	1
TRUE	High	Master Protein	118574325	RecName: Full=60S acidic ribosomal protein P2	0	12.619	27	2	3	2	115	11.7	4.49	11.41	2	metabolic process	ribosome	structural molecule activity	Pf00428	100034001	RPLP2			Ribosome			1	0	100	5.37421e+06	High	1
TRUE	High	Master Protein	1333616768	carnitine O-acetyltransferase isoform X1 [Equus caballus]	0	12.572	5	2	3	2	626	70.7	8.65	9.63	2												0	0			High	1
TRUE	High	Master Protein	1333618655	endoplasmic reticulum resident protein 44 isoform X2 [Equus caballus]	0	12.548	17	3	3	3	406	46.9	5.31	10.95	3												0	0			High	1
TRUE	High	Master Protein	310898507	unnamed protein product [Equus caballus]	0	12.52	56	2	3	2	93	10.4	4.93	14.18	2												0	0	100	2.88948e+06	High	1
TRUE	High	Master Protein	1333693947	porphobilinogen deaminase [Equus caballus]	0	12.479	9	2	4	2	361	39.3	6.76	13.19	2												0	0	100	5.47827e+06	High	1
TRUE	High	Master Protein	338727518	cytochrome b-c1 complex subunit 9 [Equus caballus]	0	12.444	64	3	5	3	64	7.4	9.52	9	3	metabolic process	membrane		Pf05365	100630846	LOC100630846	8		Huntington's disease; Cardiac muscle contraction; Metabolic pathways; Oxidative phosphorylation; Non-alcoholic fatty liver disease (NAFLD); Parkinson's disease; Alzheimer's disease			7	0	100	36747295	High	1
TRUE	High	Master Protein	1333653150	voltage-dependent calcium channel subunit alpha-2/delta-1 isoform X1 [Equus caballus]	0	12.423	5	3	3	3	1116	126.1	5.36	8.97	3												0	0	100	680062	High	1
TRUE	High	Master Protein	1071927718	keratin 1 [Equus caballus]	0	12.389	6	3	4	1	626	64.7	7.78	11.54	3												0	0	100	1.11074e+07	High	1
TRUE	High	Master Protein	545192150	AP-2 complex subunit mu isoform X1 [Equus caballus]	0	12.361	13	4	5	4	435	49.6	9.54	14.55	4	transport			Pf00928	100058961	AP2M1	19					0	0	100	7.20182e+06	High	1
TRUE	High	Master Protein	953861232	myosin regulatory light polypeptide 9 isoform X1 [Equus caballus]	0	12.341	29	3	3	3	178	20.5	4.75	11.21	3			metal ion binding	Pf00036, Pf13202, Pf13405, Pf13833	100051370	LOC100051370	8					0	0	100	2.62109e+06	High	1
TRUE	High	Master Protein	149705490	collagen alpha-2(I) chain [Equus caballus]	0	12.157	2	2	3	2	1364	128.6	9.03	11.63	2	cell organization and biogenesis;regulation of biological process;response to stimulus	endoplasmic reticulum;extracellular	protein binding;structural molecule activity	Pf01391, Pf01410	100051715	COL1A2	4	ENSECAG00000024740.1	PI3K-Akt signaling pathway; Focal adhesion; AGE-RAGE signaling pathway in diabetic complications; Protein digestion and absorption; Platelet activation; Amoebiasis; ECM-receptor interaction			7	0	100	1034710	High	1
TRUE	High	Master Protein	126352669	superoxide dismutase [Cu-Zn] [Equus caballus]	0	12.142	38	2	3	2	154	16.1	6.52	10.63	2	metabolic process;response to stimulus	cytoplasm;nucleus	antioxidant activity;catalytic activity;metal ion binding	Pf00080	100033855	SOD1	26		Prion diseases; Amyotrophic lateral sclerosis (ALS); Huntington's disease; Peroxisome; Longevity regulating pathway - multiple species			5	0	100	1.48153e+06	High	1
TRUE	High	Master Protein	338710897	60S ribosomal protein L23 [Equus caballus]	0	12.094	25	2	2	2	140	14.9	10.51	8.28	2	metabolic process	ribosome	structural molecule activity	Pf00238	100629497	LOC100629497; RPL23	11					0	0	100	2.05768e+06	High	1
TRUE	High	Master Protein	953866040	keratin, type I cytoskeletal 42 [Equus caballus]	0	12.081	7	4	5	1	453	50.4	5.31	15.05	4			catalytic activity;motor activity;structural molecule activity	Pf00038, Pf01576, Pf04156, Pf08317, Pf13514	100066586	LOC100066586; KRT42	11					0	0			High	1
TRUE	High	Master Protein	545197656	spliceosome RNA helicase DDX39B [Equus caballus]	0	12.041	11	4	4	4	428	49	5.67	11.59	4	metabolic process;regulation of biological process;response to stimulus;transport	cytoplasm;spliceosomal complex	catalytic activity;nucleotide binding	Pf00270, Pf00271, Pf14617	100146384	DDX39B	20	ENSECAG00000007750.1	RNA transport; Spliceosome; mRNA surveillance pathway; Influenza A			4	0	100	6.96533e+06	High	1
TRUE	High	Master Protein	1333681494	vesicle transport protein GOT1B [Equus caballus]	0	12.034	20	3	3	3	138	15.4	10.36	10.35	3												0	0	100	1.10806e+06	High	1
TRUE	High	Master Protein	545225707	40S ribosomal protein S20 [Equus caballus]	0	11.885	23	3	4	3	119	13.4	9.94	9.41	3	metabolic process	membrane;ribosome	RNA binding;structural molecule activity	Pf00338	100053081	LOC100053081; RPS20	9	ENSECAG00000012463.1	Ribosome			1	0	100	7.06715e+06	High	1
TRUE	High	Master Protein	1333605730	NSFL1 cofactor p47 isoform X1 [Equus caballus]	0	11.869	8	2	3	2	372	40.8	5.25	11.05	2												0	0			High	1
TRUE	High	Master Protein	1333559671	rho GDP-dissociation inhibitor 1 [Equus caballus]	0	11.774	22	3	3	3	204	23.4	5.2	9.81	3												0	0	100	7.12035e+06	High	1
TRUE	High	Master Protein	1333596841	squalene synthase isoform X2 [Equus caballus]	0	11.758	14	4	5	4	417	48.3	6.61	17.59	4												0	0	100	2.32531e+06	High	1
TRUE	High	Master Protein	194215975	NADH dehydrogenase [ubiquinone] 1 alpha subcomplex subunit 3 [Equus caballus]	0	11.676	50	2	4	2	84	9.3	9.09	13.36	2	cell organization and biogenesis	membrane;mitochondrion		Pf14987	100052169	LOC100052169; NDUFA3	10	ENSECAG00000015897.1	Alzheimer's disease; Non-alcoholic fatty liver disease (NAFLD); Oxidative phosphorylation; Huntington's disease; Parkinson's disease; Metabolic pathways			6	0	100	1.30311e+07	High	1
TRUE	High	Master Protein	545225927	2-iminobutanoate/2-iminopropanoate deaminase [Equus caballus]	0	11.653	34	3	5	3	137	14.3	8.09	16.68	3	metabolic process	cytoplasm;mitochondrion;nucleus	catalytic activity;RNA binding	Pf01042	100055639; 100147364	LOC100055639; HRSP12; RIDA; LOC100147364	9	ENSECAG00000004316.1				0	0	100	3.15813e+06	High	1
TRUE	High	Master Protein	194220424	fumarylacetoacetate hydrolase domain-containing protein 2A isoform X1 [Equus caballus]	0	11.63	14	3	3	3	313	34.4	7.12	8.33	3	metabolic process		catalytic activity	Pf01557	100062565	LOC100062565; FAHD2A	15	ENSECAG00000012586.1				0	0	100	3.01821e+06	High	1
TRUE	High	Master Protein	545212278	ragulator complex protein LAMTOR3 [Equus caballus]	0	11.611	44	3	4	3	124	13.6	7.34	11.22	3	regulation of biological process			Pf08923	100629409	LOC100629409; LAMTOR3	3		MAPK signaling pathway; mTOR signaling pathway			2	0	100	1227214	High	1
TRUE	High	Master Protein	149724198	thioredoxin domain-containing protein 17 [Equus caballus]	0	11.591	30	2	2	2	123	13.9	5.52	8.35	2	metabolic process;regulation of biological process;response to stimulus	cytosol	antioxidant activity;catalytic activity	Pf06110, Pf13098	100060837	LOC100060837; TXNDC17	11	ENSECAG00000025006.1				0	0			High	1
TRUE	High	Master Protein	149728828	5-aminolevulinate synthase, nonspecific, mitochondrial [Equus caballus]	0	11.53	5	2	2	2	640	70.7	8.34	7.13	2	metabolic process	cytosol;mitochondrion;organelle lumen	catalytic activity;protein binding	Pf00155, Pf00266, Pf01053, Pf01212, Pf09029	100060491	ALAS1	16	ENSECAG00000014533.1	Metabolic pathways; Porphyrin and chlorophyll metabolism; Glycine, serine and threonine metabolism			3	0	100	808955	High	1
TRUE	High	Master Protein	1333613032	dihydrolipoyllysine-residue succinyltransferase component of 2-oxoglutarate dehydrogenase complex, mitochondrial isoform X1 [Equus caballus]	0	11.429	11	3	3	3	542	57.4	9.54	12.43	3												0	0	100	988329	High	1
TRUE	High	Master Protein	194226345	collagen alpha-1(VI) chain [Equus caballus]	0	11.384	5	3	3	3	1027	108.9	5.4	9.92	3	cell differentiation;cell organization and biogenesis;response to stimulus	extracellular;membrane	protein binding	Pf00092, Pf01391, Pf07415, Pf13519, Pf13768	100050035	COL6A1	26	ENSECAG00000022731.1	PI3K-Akt signaling pathway; Protein digestion and absorption; ECM-receptor interaction; Focal adhesion			4	0	100	415903	High	1
TRUE	High	Master Protein	149730732	obg-like ATPase 1 isoform X1 [Equus caballus]	0	11.341	10	3	3	3	396	44.7	7.81	8.93	3	metabolic process	cytoplasm;cytosol;membrane;nucleus	catalytic activity;nucleotide binding;protein binding	Pf01926, Pf02421, Pf06071	100053204	OLA1	18	ENSECAG00000016353.1				0	0	100	2.69215e+06	High	1
TRUE	High	Master Protein	1333620468	cystathionine beta-synthase [Equus caballus]	0	11.333	10	2	2	1	555	61.2	6.16	8.12	2												0	0			High	1
TRUE	High	Master Protein	545178265	ATP synthase subunit d, mitochondrial isoform X1 [Equus caballus]	0	11.241	25	5	5	5	173	19.9	5.8	12.83	5				Pf05873	100052170	LOC100052170; ATP5H	11					0	0	100	1.20707e+07	High	1
TRUE	High	Master Protein	1333638641	pre-mRNA-splicing factor ATP-dependent RNA helicase DHX15 [Equus caballus]	0	11.193	12	5	5	5	795	90.9	7.46	15.11	5												0	0	100	1.53243e+06	High	1
TRUE	High	Master Protein	1333658517	TRPM8 channel-associated factor 2 [Equus caballus]	0	11.013	9	4	4	4	919	99.6	6.8	12.36	4												0	0			High	1
TRUE	High	Master Protein	545191205	glucagon isoform X1 [Equus caballus]	0	10.999	24	3	4	3	180	21.1	6.23	13.81	3	regulation of biological process;response to stimulus	cytoplasm;extracellular	protein binding	Pf00123	100051551	LOC100051551; GCG	18	ENSECAG00000005660.1	Glucagon signaling pathway; Insulin secretion			2	0	100	2.07154e+06	High	1
TRUE	High	Master Protein	1333560562	60S ribosomal protein L38 isoform X1 [Equus caballus]	0	10.978	18	3	5	3	142	16.1	9.92	6.15	3												0	0	100	16722334	High	1
TRUE	High	Master Protein	149728221	ruvB-like 1 [Equus caballus]	0	10.963	9	3	3	3	456	50.2	6.49	8.49	3	cell organization and biogenesis;metabolic process;regulation of biological process;response to stimulus	cytosol;nucleus	catalytic activity;nucleotide binding;protein binding	Pf00004, Pf01078, Pf01695, Pf05496, Pf06068, Pf06414, Pf07726, Pf13191, Pf13238, Pf13245, Pf13481	100049886	RUVBL1	16	ENSECAG00000000545.1	Wnt signaling pathway			1	0	100	1.45708e+06	High	1
TRUE	High	Master Protein	149725788	elongation factor Tu, mitochondrial [Equus caballus]	0	10.854	12	4	4	4	451	49.3	7.21	9.86	4	metabolic process	membrane;mitochondrion	catalytic activity;nucleotide binding;RNA binding	Pf00009, Pf03143, Pf03144	100064341	LOC100064341; TUFM	13	ENSECAG00000019763.1				0	0	100	3.62284e+06	High	1
TRUE	High	Master Protein	149720864	transthyretin [Equus caballus]	0	10.794	24	2	4	2	147	15.9	5.49	15.85	2	metabolic process;transport	extracellular	protein binding	Pf00576	100052147	LOC100052147; TTR	8	ENSECAG00000015875.1	Thyroid hormone synthesis			1	0	100	2.09028e+06	High	1
TRUE	High	Master Protein	194225090	C-1-tetrahydrofolate synthase, cytoplasmic [Equus caballus]	0	10.788	5	4	4	4	935	101.1	7.02	10.22	4	metabolic process		catalytic activity;nucleotide binding	Pf00763, Pf01268, Pf02882	100062154	MTHFD1	24		One carbon pool by folate; Metabolic pathways			2	0	100	1.97522e+06	High	1
TRUE	High	Master Protein	149728432	60S ribosomal protein L32 [Equus caballus]	0	10.734	22	3	4	3	135	15.9	11.33	8.92	3	metabolic process	ribosome	structural molecule activity	Pf01655	100056766	LOC100056766; RPL32	16	ENSECAG00000007201.1	Ribosome			1	0	100	7.37275e+06	High	1
TRUE	High	Master Protein	1333703562	LOW QUALITY PROTEIN: immunoglobulin lambda-1 light chain [Equus caballus]	0	10.727	8	2	2	2	272	28.5	9.04	6.99	2												0	0	100	5.41069e+06	High	1
TRUE	High	Master Protein	1333690452	calponin-2 [Equus caballus]	0	10.717	11	2	3	2	309	33.5	7.69	10.88	2												0	0	100	996530	High	1
TRUE	High	Master Protein	1333609716	fructose-1,6-bisphosphatase 1 [Equus caballus]	0	10.634	19	4	4	4	338	36.7	7.34	11.61	4												0	0	100	1.41404e+06	High	1
TRUE	High	Master Protein	1333700068	14-3-3 protein eta [Equus caballus]	0	10.594	21	3	3	2	246	28.2	4.89	7.8	3												0	0			High	1
TRUE	High	Master Protein	149705551	adseverin [Equus caballus]	0	10.589	6	3	3	3	714	80.1	5.53	9.17	3				Pf00626	100052612	LOC100052612; SCIN	4		Viral carcinogenesis; Fc gamma R-mediated phagocytosis; Regulation of actin cytoskeleton			3	0	100	2.09094e+06	High	1
TRUE	High	Master Protein	149743030	eukaryotic translation initiation factor 3 subunit L [Equus caballus]	0	10.502	5	2	3	2	564	66.7	6.34	9.87	2	cell organization and biogenesis;metabolic process;regulation of biological process	cytoplasm;membrane	protein binding;RNA binding	Pf10255	100054887	EIF3L	28	ENSECAG00000015150.1				0	0	100	988083	High	1
TRUE	High	Master Protein	149726104	arginine--tRNA ligase, cytoplasmic [Equus caballus]	0	10.5	7	3	3	3	658	75.2	6.89	9.39	3	metabolic process	cytoplasm;cytosol;membrane;mitochondrion;nucleus	catalytic activity;nucleotide binding;protein binding	Pf00750, Pf03485, Pf05746	100059383	RARS	14	ENSECAG00000024383.1	Aminoacyl-tRNA biosynthesis			1	0	100	345481	High	1
TRUE	High	Master Protein	149722116	40S ribosomal protein S16 [Equus caballus]	0	10.471	32	5	5	5	146	16.4	10.21	8.94	5	metabolic process	ribosome	structural molecule activity	Pf00380	100064489	LOC100064489; RPS16	10					0	0	100	1.13652e+07	High	1
TRUE	High	Master Protein	149732112	40S ribosomal protein S18 [Equus caballus]	0	10.428	18	3	3	3	152	17.7	10.99	7.91	3	metabolic process	ribosome	RNA binding;structural molecule activity	Pf00416	100052654	LOC100052654; RPS18	20					0	0	100	1.22637e+07	High	1
TRUE	High	Master Protein	1333680900	heme-binding protein 1 [Equus caballus]	0	10.328	28	3	3	3	189	21.1	5.47	9.47	3												0	0	100	986418	High	1
TRUE	High	Master Protein	1333667416	rho-related GTP-binding protein RhoC [Equus caballus]	0	10.304	24	4	5	1	193	22	6.58	11.55	4												0	0			High	1
TRUE	High	Master Protein	1333560935	angiotensin-converting enzyme isoform X2 [Equus caballus]	0	10.237	2	2	3	2	1313	151.3	6.49	8.63	2												0	0			High	1
TRUE	High	Master Protein	1333604837	acetyl-coenzyme A synthetase 2-like, mitochondrial isoform X1 [Equus caballus]	0	10.229	8	4	4	4	687	75	7.05	14.69	4												0	0	100	553951	High	1
TRUE	High	Master Protein	1333574578	lamin-B1 [Equus caballus]	0	10.228	8	4	4	4	586	66.3	5.14	10.82	4												0	0	100	2.82915e+06	High	1
TRUE	High	Master Protein	1333702897	thioredoxin-like protein 1 isoform X1 [Equus caballus]	0	10.227	6	2	2	2	299	33.4	4.96	7.89	2												0	0	100	530403	High	1
TRUE	High	Master Protein	1333600037	histone H1.1 [Equus caballus]	0	10.198	10	3	3	1	243	25	10.98	7.62	3												0	0	100	415194	High	1
TRUE	High	Master Protein	1333592914	UMP-CMP kinase [Equus caballus]	0	10.165	14	3	4	3	228	26	8.57	7.44	3												0	0	100	789383	High	1
TRUE	High	Master Protein	1333684581	keratin, type II cytoskeletal 2 epidermal [Equus caballus]	0	10.147	7	4	4	1	629	64.4	8.28	10.93	4												0	1	100	6757098	High	1
TRUE	High	Master Protein	194219333	V-type proton ATPase 16 kDa proteolipid subunit [Equus caballus]	0	10.139	32	2	2	2	155	15.7	8.47	6.92	2	cellular homeostasis;regulation of biological process;transport	membrane;vacuole	catalytic activity;protein binding;transporter activity	Pf00137	100065783	LOC100065783; ATP6V0C	13	ENSECAG00000026846.1	Metabolic pathways; Rheumatoid arthritis; Tuberculosis; Oxidative phosphorylation; Phagosome; Collecting duct acid secretion; Lysosome; Synaptic vesicle cycle			8	0			High	1
TRUE	High	Master Protein	1333697950	importin-7 [Equus caballus]	0	10.109	6	4	5	4	1038	119.4	4.82	14.39	4												0	0	100	2.20997e+06	High	1
TRUE	High	Master Protein	953863691	aldehyde dehydrogenase family 16 member A1 isoform X1 [Equus caballus]	0	10.035	10	4	4	4	803	85.3	6.71	11.62	4	metabolic process	membrane	catalytic activity	Pf00171, Pf07368	100055479	LOC100055479; ALDH16A1	10	ENSECAG00000023437.1				0	0			High	1
TRUE	High	Master Protein	1333605756	peptidyl-prolyl cis-trans isomerase FKBP1A isoform X2 [Equus caballus]	0	9.969	30	2	2	2	108	11.9	8.15	6.56	2												0	0	100	1770726	High	1
TRUE	High	Master Protein	1333564708	serine hydroxymethyltransferase, cytosolic [Equus caballus]	0	9.957	8	2	2	2	484	53.1	7.52	7.09	2												0	0	100	615581	High	1
TRUE	High	Master Protein	149722178	40S ribosomal protein S19 [Equus caballus]	0	9.899	23	3	3	3	145	16.1	10.32	9.05	3	metabolic process	ribosome	structural molecule activity	Pf01090	100065329	LOC100065329; RPS19	10					0	0	100	5.88641e+06	High	1
TRUE	High	Master Protein	1333710072	MICOS complex subunit MIC27 isoform X1 [Equus caballus]	0	9.764	11	2	2	2	268	29.4	9.57	6.99	2												0	0			High	1
TRUE	High	Master Protein	1333694458	dolichyl-diphosphooligosaccharide--protein glycosyltransferase subunit STT3A isoform X1 [Equus caballus]	0	9.721	5	2	3	2	762	86.8	8.43	10.44	2												0	0	100	782394	High	1
TRUE	High	Master Protein	1333556986	heterogeneous nuclear ribonucleoprotein Q isoform X1 [Equus caballus]	0	9.711	11	4	4	3	623	69.6	8.59	12.12	4												0	1	100	2.48443e+06	High	1
TRUE	High	Master Protein	15020816	immunoglobulin gamma 1 heavy chain constant region, partial [Equus caballus]	0	9.575	8	2	2	1	337	37.4	7.62	4.77	2				Pf07654, Pf08205	100066058	IGHC1						0	0	100	633739	High	1
TRUE	High	Master Protein	1333547961	ATP-binding cassette sub-family B member 10, mitochondrial [Equus caballus]	0	9.556	4	2	2	2	728	77.7	9.77	7.43	2												0	0			High	1
TRUE	High	Master Protein	1333620804	lanosterol synthase isoform X1 [Equus caballus]	0	9.497	9	5	5	5	732	82.9	6.43	13.31	5												0	0	100	3.64452e+06	High	1
TRUE	High	Master Protein	149754742	histone H1.5 [Equus caballus]	0	9.478	11	3	3	1	226	22.6	10.96	8.07	3	cell organization and biogenesis	chromosome;nucleus	DNA binding	Pf00538	100052727	LOC100052727	20					0	0	100	1.03741e+06	High	1
TRUE	High	Master Protein	149720563	phosphatidylethanolamine-binding protein 1 [Equus caballus]	0	9.473	21	2	2	2	187	20.9	7.97	7.58	2				Pf01161	100051008	LOC100051008; PEBP1	8					0	0			High	1
TRUE	High	Master Protein	953867985	60S ribosomal protein L23a [Equus caballus]	0	9.464	15	3	3	3	175	20	10.54	7.97	3	metabolic process	ribosome	structural molecule activity	Pf00276, Pf03939	100072076	LOC100072076; RPL23A	11		Ribosome			1	0	100	4.21698e+06	High	1
TRUE	High	Master Protein	149729842	2-hydroxyacyl-CoA lyase 1 isoform X1 [Equus caballus]	0	9.386	8	3	3	3	581	63.6	7.8	9.57	3	cell organization and biogenesis;metabolic process		catalytic activity;metal ion binding;protein binding	Pf00205, Pf02552, Pf02775, Pf02776	100063920	HACL1	16	ENSECAG00000009309.1	Peroxisome			1	0	100	785255	High	1
TRUE	High	Master Protein	1333608455	cathepsin Z [Equus caballus]	0	9.351	12	3	4	3	302	34.2	6.6	12.9	3												0	0	100	3.80516e+06	High	1
TRUE	High	Master Protein	349602995	TAR DNA-binding protein 43-like protein [Equus caballus]	0	9.343	14	4	4	4	414	44.6	6.7	10.5	4	cell organization and biogenesis;metabolic process;regulation of biological process	nucleus	DNA binding;protein binding;RNA binding	Pf00076, Pf13893, Pf14259	100051482	TARDBP	2	ENSECAG00000008338.1				0	0	100	1.93044e+06	High	1
TRUE	High	Master Protein	1333568074	cathepsin D [Equus caballus]	0	9.317	4	2	3	2	600	64.4	7.75	9.16	2												0	0	100	2.50006e+06	High	1
TRUE	High	Master Protein	1333599528	desmoplakin isoform X1 [Equus caballus]	0	9.29	2	4	4	4	2874	331.8	6.99	11.24	4												0	0	100	1.03862e+06	High	1
TRUE	High	Master Protein	1333635392	histone H2A.Z [Equus caballus]	0	9.289	31	4	4	2	128	13.5	10.58	6.53	4												0	0	100	5.92199e+06	High	1
TRUE	High	Master Protein	1333583944	profilin-2 isoform X1 [Equus caballus]	0	9.232	20	2	2	2	140	15	6.99	7.12	2												0	0	100	2.89781e+06	High	1
TRUE	High	Master Protein	1333552562	proteasome activator complex subunit 1 [Equus caballus]	0	9.215	10	2	2	2	249	28.7	6.02	7.29	2												0	0	100	1.1169e+06	High	1
TRUE	High	Master Protein	149724223	mitochondrial 2-oxoglutarate/malate carrier protein isoform X2 [Equus caballus]	0	9.164	20	3	3	3	314	34.1	9.94	10.01	3	transport	membrane;mitochondrion;nucleus	RNA binding;transporter activity	Pf00153	100061330	LOC100061330; SLC25A11	11	ENSECAG00000022154.1				0	0	100	685273	High	1
TRUE	High	Master Protein	1333573993	uncharacterized protein LOC111767793 isoform X1 [Equus caballus]	0	9.151	21	3	3	3	228	25.1	8.44	7.81	3												0	0	100	2.35618e+06	High	1
TRUE	High	Master Protein	1333554262	heterogeneous nuclear ribonucleoprotein L isoform X1 [Equus caballus]	0	9.109	9	2	2	2	588	64.1	8.32	9.55	2												0	0			High	1
TRUE	High	Master Protein	338714245	actin-related protein 2 isoform X1 [Equus caballus]	0	9.098	6	2	2	2	399	45.3	7.2	7.13	2	cell organization and biogenesis;regulation of biological process	cytoskeleton	nucleotide binding	Pf00022	100063005	ACTR2	15					0	0	100	1.41744e+06	High	1
TRUE	High	Master Protein	3550973	3 beta-hydroxysteroid dehydrogenase [Equus caballus]	0	9.095	15	3	3	3	373	42.4	8.18	10.6	3	metabolic process	endoplasmic reticulum;membrane;mitochondrion	catalytic activity	Pf00106, Pf01073, Pf01113, Pf01370, Pf02719, Pf03435, Pf04321, Pf05368, Pf07993, Pf08659, Pf13460	100034078	HSD3B1; HSD3B2	5		Steroid hormone biosynthesis; Aldosterone synthesis and secretion; Metabolic pathways; Ovarian steroidogenesis			4	0	100	1.24066e+06	High	1
TRUE	High	Master Protein	1333570742	pyridoxal-dependent decarboxylase domain-containing protein 1 isoform X1 [Equus caballus]	0	9.059	4	2	2	2	788	86.7	5.43	6.48	2												0	0	100	1.04577e+06	High	1
TRUE	High	Master Protein	338726735	glucose-6-phosphate exchanger SLC37A2 isoform X1 [Equus caballus]	0	9.053	8	3	3	3	506	55.1	7.62	7.57	3	transport			Pf07690, Pf12247, Pf13347	100072304	LOC100072304; SLC37A2	7					0	0	100	5.05671e+06	High	1
TRUE	High	Master Protein	1333545626	eukaryotic translation initiation factor 3 subunit A [Equus caballus]	0	9.033	3	3	3	3	1359	164	6.71	8.01	3												0	0	100	1.26765e+06	High	1
TRUE	High	Master Protein	110810385	RecName: Full=Transferrin receptor protein 1; Short=TR; Short=TfR; Short=TfR1; Short=Trfr; AltName: CD_antigen=CD71	0	8.984	5	3	3	3	767	85.5	6.4	8.6	3	cell differentiation;cellular homeostasis;metabolic process;regulation of biological process;response to stimulus;transport	cell surface;endosome;extracellular;membrane	protein binding;receptor activity;RNA binding;transporter activity	Pf02225, Pf04253, Pf04389	100034089	TFRC	19	ENSECAG00000024267.1	HIF-1 signaling pathway; Hematopoietic cell lineage; Phagosome; Endocytosis			4	0	100	1.85468e+06	High	1
TRUE	High	Master Protein	338726486	secreted seminal-vesicle Ly-6 protein 1 [Equus caballus]	0	8.977	20	2	2	2	99	10.7	6.89	8.65	2					100630107	LOC100630107	7	ENSECAG00000016751.1				0	0	100	772025	High	1
TRUE	High	Master Protein	1333566567	1-phosphatidylinositol 4,5-bisphosphate phosphodiesterase beta-3 [Equus caballus]	0	8.959	3	2	2	2	1230	138.4	6.13	7.25	2												0	0			High	1
TRUE	High	Master Protein	1333680068	lysophospholipid acyltransferase 5 isoform X1 [Equus caballus]	0	8.932	8	3	4	3	486	56	8.94	11.29	3												0	0	100	3.8293e+06	High	1
TRUE	High	Master Protein	149756146	proteasome activator complex subunit 2 [Equus caballus]	0	8.872	18	3	3	3	239	27.4	5.58	8.79	3	regulation of biological process	cytoplasm;membrane;proteasome	enzyme regulator activity;protein binding	Pf02251, Pf02252	100051729	LOC100051729; PSME2	1	ENSECAG00000017910.1	Proteasome; Antigen processing and presentation			2	0			High	1
TRUE	High	Master Protein	1333643831	poly [ADP-ribose] polymerase 1 [Equus caballus]	0	8.867	3	2	2	2	1014	112.9	8.91	6.4	2												0	0	100	1.39703e+06	High	1
TRUE	High	Master Protein	1333618549	sialic acid synthase [Equus caballus]	0	8.807	12	3	3	3	359	40.1	6.9	8.21	3												0	0	100	461145	High	1
TRUE	High	Master Protein	1333566738	EH domain-containing protein 1 [Equus caballus]	0	8.712	10	4	4	4	551	62.2	6.71	11.28	4												0	0	100	3.88697e+06	High	1
TRUE	High	Master Protein	149731349	60S ribosomal protein L24 [Equus caballus]	0	8.7	16	2	3	2	157	17.8	11.25	8.36	2				Pf01246	100061909	LOC100061909; RPL24	19					0	0	100	2.62334e+06	High	1
TRUE	High	Master Protein	1333665703	protein S100-A16 [Equus caballus]	0	8.691	26	2	3	2	103	11.8	8.94	8.23	2												0	0	100	5.83633e+06	High	1
TRUE	High	Master Protein	1333575691	beta-hexosaminidase subunit beta isoform X1 [Equus caballus]	0	8.669	5	2	2	2	534	60.9	7.78	6.73	2												0	0	100	1.6139e+06	High	1
TRUE	High	Master Protein	149738622	delta-aminolevulinic acid dehydratase isoform X1 [Equus caballus]	0	8.651	16	2	2	2	329	36	6.92	7.66	2	cell organization and biogenesis;metabolic process;regulation of biological process;response to stimulus	cytosol;nucleus	catalytic activity;metal ion binding;protein binding	Pf00490	100052763	LOC100052763; ALAD	25	ENSECAG00000015427.1	Porphyrin and chlorophyll metabolism; Metabolic pathways			2	0	100	681854	High	1
TRUE	High	Master Protein	953879022	26S proteasome non-ATPase regulatory subunit 14 isoform X1 [Equus caballus]	0	8.641	19	3	3	3	313	35.2	6.47	9.68	3			protein binding	Pf01398, Pf13012, Pf14464	100051409	PSMD14	18					0	0	100	1160853	High	1
TRUE	High	Master Protein	1333617190	surfeit locus protein 4 isoform X1 [Equus caballus]	0	8.615	14	3	3	3	269	30.4	7.81	9.53	3												0	0	100	2.32018e+06	High	1
TRUE	High	Master Protein	1333561825	26S proteasome non-ATPase regulatory subunit 3 [Equus caballus]	0	8.608	13	3	3	3	534	60.9	8.44	9.27	3												0	0	100	918209	High	1
TRUE	High	Master Protein	111606634	growth hormone [Equus caballus]	0	8.604	14	2	2	2	216	24.4	7.27	6.16	2	regulation of biological process	extracellular	protein binding	Pf00103	100034180	GH1	11					0	0	100	1.33602e+06	High	1
TRUE	High	Master Protein	1333563508	unconventional myosin-Ic isoform X1 [Equus caballus]	0	8.537	4	3	3	3	1063	121.8	9.26	8.3	3												0	0	100	2144614	High	1
TRUE	High	Master Protein	1333566530	ubiquitin thioesterase OTUB1 [Equus caballus]	0	8.534	16	3	3	3	271	31.2	5	4.93	3												0	0			High	1
TRUE	High	Master Protein	1333626767	plasma membrane calcium-transporting ATPase 1 isoform X1 [Equus caballus]	0	8.53	5	4	4	4	1249	137.7	6.05	10.34	4												0	0	100	1.74211e+06	High	1
TRUE	High	Master Protein	545208716	ER membrane protein complex subunit 1 isoform X1 [Equus caballus]	0	8.516	4	3	3	3	996	111.9	7.39	9.08	3	metabolic process	endoplasmic reticulum		Pf07774, Pf13360	100058734	LOC100058734; EMC1	2	ENSECAG00000015148.1				0	0			High	1
TRUE	High	Master Protein	1333614136	cytoplasmic dynein 1 heavy chain 1 [Equus caballus]	0	8.515	1	3	3	3	4646	532.1	6.43	9.45	3												0	0	100	647350	High	1
TRUE	High	Master Protein	149698185	ATP-binding cassette sub-family E member 1 [Equus caballus]	0	8.479	9	4	4	4	599	67.3	8.34	10.11	4	cell organization and biogenesis;metabolic process;regulation of biological process;transport	cytoplasm;cytosol;membrane;mitochondrion	catalytic activity;enzyme regulator activity;metal ion binding;nucleotide binding	Pf00005, Pf04068, Pf13304, Pf13671	100062815	ABCE1	2	ENSECAG00000023648.1				0	0	100	1.48004e+06	High	1
TRUE	High	Master Protein	1333701905	Niemann-Pick C1 protein isoform X1 [Equus caballus]	0	8.46	2	2	3	2	1277	141.7	5.26	9.29	2												0	0	100	3.49375e+06	High	1
TRUE	High	Master Protein	1333691741	far upstream element-binding protein 2 isoform X1 [Equus caballus]	0	8.391	7	3	3	3	750	76.8	7.33	8.48	3												0	0	100	889624	High	1
TRUE	High	Master Protein	545228987	non-POU domain-containing octamer-binding protein [Equus caballus]	0	8.369	8	2	2	2	470	54.1	8.95	7.72	2	metabolic process;regulation of biological process	membrane;nucleus	DNA binding;protein binding;RNA binding	Pf00076, Pf08075, Pf13893, Pf14259	100056029	NONO	X	ENSECAG00000008502.1				0	0	100	1.23179e+06	High	1
TRUE	High	Master Protein	1333589482	calcium-binding mitochondrial carrier protein Aralar1 isoform X1 [Equus caballus]	0	8.347	5	3	3	1	675	74.4	8.27	8.04	3												0	0	100	1.87716e+06	High	1
TRUE	High	Master Protein	1333560262	integrin beta-4 isoform X3 [Equus caballus]	0	8.333	2	2	3	2	1825	202	5.72	8.81	2												0	0			High	1
TRUE	High	Master Protein	667667682	dihydrolipoyl dehydrogenase, mitochondrial [Equus caballus]	0	8.315	10	3	3	3	509	54.1	7.68	8.12	3	cellular homeostasis;metabolic process;regulation of biological process	mitochondrion	catalytic activity;nucleotide binding	Pf00070, Pf00890, Pf01134, Pf02852, Pf03486, Pf07992, Pf12831, Pf13450	100050920	DLD	4	ENSECAG00000000749.1	Valine, leucine and isoleucine degradation; Glycolysis / Gluconeogenesis; Pyruvate metabolism; Carbon metabolism; Metabolic pathways; Propanoate metabolism; Citrate cycle (TCA cycle); Glyoxylate and dicarboxylate metabolism; Glycine, serine and threonine metabolism			9	0	100	866692	High	1
TRUE	High	Master Protein	1333574350	voltage-dependent anion-selective channel protein 1 [Equus caballus]	0	8.278	14	2	2	2	283	30.7	8.54	7.01	2												0	0	100	181005	High	1
TRUE	High	Master Protein	1333703666	endoplasmic reticulum resident protein 29 isoform X1 [Equus caballus]	0	8.261	10	2	2	2	261	29.2	6.15	3.24	2												0	0			High	1
TRUE	High	Master Protein	1333597410	U6 snRNA-associated Sm-like protein LSm6 isoform X1 [Equus caballus]	0	8.245	36	3	5	3	105	11.8	9.85	13	3												0	0	100	6.73541e+06	High	1
TRUE	High	Master Protein	149738048	actin-related protein 2/3 complex subunit 5-like protein [Equus caballus]	0	8.205	20	2	2	2	153	16.9	6.6	6.19	2	cell organization and biogenesis;regulation of biological process	cytoskeleton		Pf04699	100067289	LOC100067289; ARPC5L	25		Endocytosis; Regulation of actin cytoskeleton; Fc gamma R-mediated phagocytosis; Bacterial invasion of epithelial cells; Salmonella infection			5	0	100	1.66056e+06	High	1
TRUE	High	Master Protein	1333672512	neurogenic locus notch homolog protein 2 [Equus caballus]	0	8.192	1	2	2	2	2471	265.5	5.12	5.72	2												0	0	100	314677	High	1
TRUE	High	Master Protein	149743847	cysteine and glycine-rich protein 1 [Equus caballus]	0	8.169	18	2	3	2	193	20.5	8.57	8.53	2		nucleus	metal ion binding;RNA binding	Pf00412	100051956	LOC100051956; CSRP1	30	ENSECAG00000008944.1				0	0	100	1.01289e+06	High	1
TRUE	High	Master Protein	953883969	lysosomal protective protein [Equus caballus]	0	8.124	6	2	2	2	477	54.2	6.24	3.42	2	metabolic process		catalytic activity	Pf00450	100071127	CTSA	22	ENSECAG00000002350.1	Renin-angiotensin system; Lysosome			2	0	100	3.57707e+06	High	1
TRUE	High	Master Protein	194217842	very-long-chain 3-oxoacyl-CoA reductase [Equus caballus]	0	8.122	12	3	4	3	312	34.3	9.45	10.09	3	cell organization and biogenesis;metabolic process;regulation of biological process		catalytic activity;protein binding	Pf00106, Pf01370, Pf02719, Pf08659, Pf13460	100050075	LOC100050075; HSD17B12	12	ENSECAG00000010538.1	Fatty acid elongation; Biosynthesis of unsaturated fatty acids; Steroid hormone biosynthesis; Metabolic pathways; Fatty acid metabolism			5	0	100	4.42796e+06	High	1
TRUE	High	Master Protein	338713418	cytochrome c oxidase subunit 7C, mitochondrial [Equus caballus]	0	8.064	51	2	2	2	63	7.3	11	7.52	2			catalytic activity;transporter activity	Pf02935	100630549	LOC100630549	14		Huntington's disease; Cardiac muscle contraction; Metabolic pathways; Oxidative phosphorylation; Non-alcoholic fatty liver disease (NAFLD); Parkinson's disease; Alzheimer's disease			7	0	100	11419775	High	1
TRUE	High	Master Protein	953876770	ectonucleoside triphosphate diphosphohydrolase 3 isoform X1 [Equus caballus]	0	8.036	5	3	3	3	549	61.1	8.22	8.92	3			catalytic activity	Pf01150, Pf02541	100068004	ENTPD3	16					0	0	100	2.99578e+06	High	1
TRUE	High	Master Protein	194211280	carbamoyl-phosphate synthase [ammonia], mitochondrial isoform X1 [Equus caballus]	0	7.991	3	3	3	3	1500	164.6	6.76	7.75	3			catalytic activity;nucleotide binding	Pf00117, Pf00289, Pf00988, Pf02142, Pf02222, Pf02786, Pf02787, Pf07478, Pf13535, Pf15632	100050116	CPS1	6		Alanine, aspartate and glutamate metabolism; Nitrogen metabolism; Carbon metabolism; Metabolic pathways; Biosynthesis of amino acids; Arginine biosynthesis			6	0			High	1
TRUE	High	Master Protein	1333688298	protein phosphatase 1 regulatory subunit 7 isoform X1 [Equus caballus]	0	7.989	12	2	3	2	360	41.5	4.84	12.2	2												0	0			High	1
TRUE	High	Master Protein	1333638162	UDP-glucose 6-dehydrogenase isoform X1 [Equus caballus]	0	7.977	11	3	3	3	503	56	6.79	9.9	3												0	0	100	1.46012e+06	High	1
TRUE	High	Master Protein	149755998	heat shock protein beta-1 [Equus caballus]	0	7.957	17	3	3	3	209	23.1	6.55	8.16	3	metabolic process;regulation of biological process;response to stimulus	cytoplasm;membrane;nucleus	enzyme regulator activity;protein binding;RNA binding	Pf00011	100059763	LOC100059763; HSPB1	13	ENSECAG00000020463.1	VEGF signaling pathway; MAPK signaling pathway; Epstein-Barr virus infection; Amoebiasis			4	0	100	6.57659e+06	High	1
TRUE	High	Master Protein	194217899	NADH dehydrogenase [ubiquinone] iron-sulfur protein 3, mitochondrial isoform X1 [Equus caballus]	0	7.944	16	3	3	3	263	30.1	7.5	7.79	3	metabolic process		catalytic activity	Pf00329	100058223	LOC100058223; NDUFS3	12		Alzheimer's disease; Huntington's disease; Metabolic pathways; Oxidative phosphorylation; Non-alcoholic fatty liver disease (NAFLD); Parkinson's disease			6	0	100	2.06501e+06	High	1
TRUE	High	Master Protein	953853946	di-N-acetylchitobiase [Equus caballus]	0	7.917	14	2	2	2	378	42.9	6.52	8.91	2	metabolic process		catalytic activity	Pf00704	100064763	LOC100064763; CTBS	5					0	0			High	1
TRUE	High	Master Protein	338710456	flavin reductase (NADPH) [Equus caballus]	0	7.896	28	2	2	2	207	22	7.06	8.23	2	metabolic process		catalytic activity	Pf01073, Pf01370, Pf13460	100068145	LOC100068145; BLVRB	10		Riboflavin metabolism; Porphyrin and chlorophyll metabolism			2	0			High	1
TRUE	High	Master Protein	194212681	dihydrolipoyllysine-residue acetyltransferase component of pyruvate dehydrogenase complex, mitochondrial [Equus caballus]	0	7.879	4	2	2	2	647	68.8	7.74	7.47	2	metabolic process	mitochondrion;organelle lumen	catalytic activity;protein binding	Pf00198, Pf00364, Pf02817	100062027	DLAT	7	ENSECAG00000021375.1	Citrate cycle (TCA cycle); Carbon metabolism; Glycolysis / Gluconeogenesis; Pyruvate metabolism; Metabolic pathways			5	0	100	2.03284e+06	High	1
TRUE	High	Master Protein	953865506	fatty acid-binding protein, brain [Equus caballus]	0	7.872	27	3	3	3	132	14.8	5.58	4.97	3	cell differentiation;cell proliferation;regulation of biological process;response to stimulus;transport	cytosol	transporter activity	Pf00061, Pf14651	100067280	LOC100067280; FABP7	10	ENSECAG00000022399.1	PPAR signaling pathway			1	0	100	3.27664e+06	High	1
TRUE	High	Master Protein	1333613898	glutaredoxin-related protein 5, mitochondrial [Equus caballus]	0	7.869	21	2	2	2	156	16.6	8.44	6.31	2												0	0	100	1180619	High	1
TRUE	High	Master Protein	1333658626	protein disulfide-isomerase A4 [Equus caballus]	0	7.852	6	3	3	3	645	72.7	5.14	8.75	3												0	0	100	4.99053e+06	High	1
TRUE	High	Master Protein	194227717	pyruvate dehydrogenase E1 component subunit alpha, somatic form, mitochondrial [Equus caballus]	0	7.824	11	3	3	3	390	43.3	8.07	6.46	3	metabolic process	mitochondrion;nucleus	catalytic activity	Pf00676	100051597	LOC100051597; PDHA1	X	ENSECAG00000001964.1	HIF-1 signaling pathway; Glycolysis / Gluconeogenesis; Citrate cycle (TCA cycle); Carbon metabolism; Metabolic pathways; Glucagon signaling pathway; Central carbon metabolism in cancer; Pyruvate metabolism			8	0	100	2.39272e+06	High	1
TRUE	High	Master Protein	349603694	Ras-like protein Rab-11B-like protein [Equus caballus]	0	7.757	13	3	3	3	275	31.3	7.72	8.07	3	regulation of biological process;response to stimulus		catalytic activity;nucleotide binding	Pf00025, Pf00071, Pf01926, Pf08477, Pf13401								0	0	100	3.45248e+06	High	1
TRUE	High	Master Protein	1333706801	60S ribosomal protein L8 [Equus caballus]	0	7.73	11	2	3	2	257	28	11.03	6.48	2												0	0	100	4.5581e+06	High	1
TRUE	High	Master Protein	194208857	coactosin-like protein [Equus caballus]	0	7.714	30	2	2	2	142	15.9	5.22	6.4	2	defense response;response to stimulus		protein binding	Pf00241, Pf01453	100070195	LOC100070195; COTL1	3	ENSECAG00000012738.1				0	0			High	1
TRUE	High	Master Protein	1333582755	60S ribosomal protein L14 [Equus caballus]	0	7.709	12	3	3	3	285	31.1	11.33	7.97	3												0	0	100	5.56633e+06	High	1
TRUE	High	Master Protein	1333585664	BTB/POZ domain-containing protein KCTD12 [Equus caballus]	0	7.653	11	3	3	3	326	35.7	5.49	9.54	3												0	0	100	612470	High	1
TRUE	High	Master Protein	1333560113	serine/arginine-rich splicing factor 2 [Equus caballus]	0	7.567	11	2	2	2	221	25.5	11.85	5.61	2												0	0	100	2.49648e+06	High	1
TRUE	High	Master Protein	545207495	solute carrier family 2, facilitated glucose transporter member 1 isoform X1 [Equus caballus]	0	7.546	3	3	6	3	554	60.4	7.9	13.69	3	transport		transporter activity	Pf00083, Pf07690, Pf13347	100034080	SLC2A1	2					0	0	100	5.7983e+06	High	1
TRUE	High	Master Protein	1333602887	60S ribosomal protein L18a [Equus caballus]	0	7.542	15	2	2	2	176	20.7	10.71	6.38	2												0	0	100	2.34493e+06	High	1
TRUE	High	Master Protein	149711158	phenylalanine--tRNA ligase beta subunit isoform X1 [Equus caballus]	0	7.508	7	3	3	3	589	66.2	7.08	8.61	3	metabolic process		catalytic activity;metal ion binding;nucleotide binding;RNA binding	Pf03483, Pf03484	100056565	FARSB	6		Aminoacyl-tRNA biosynthesis			1	0	100	2.40482e+06	High	1
TRUE	High	Master Protein	1333547468	sphingosine-1-phosphate lyase 1 [Equus caballus]	0	7.469	6	2	2	2	568	63.6	9.17	7.13	2												0	0	100	588572	High	1
TRUE	High	Master Protein	1333544973	enoyl-CoA hydratase, mitochondrial [Equus caballus]	0	7.421	13	2	3	2	290	31.4	8.82	9.2	2												0	0			High	1
TRUE	High	Master Protein	194206047	40S ribosomal protein S24 isoform X2 [Equus caballus]	0	7.419	30	3	3	3	132	15.3	10.78	7.75	3	metabolic process	ribosome	structural molecule activity	Pf01282	100073005	LOC100073005; RPS24	1		Ribosome			1	0	100	3.68735e+06	High	1
TRUE	High	Master Protein	149727736	splicing factor 3B subunit 6 [Equus caballus]	0	7.362	22	2	2	2	125	14.6	9.38	6.56	2	metabolic process	nucleus;spliceosomal complex	RNA binding	Pf00076, Pf13893, Pf14259	100056247	LOC100056247; SF3B6	15	ENSECAG00000015618.1	Spliceosome			1	0	100	2.15603e+06	High	1
TRUE	High	Master Protein	1333686460	prolow-density lipoprotein receptor-related protein 1 isoform X1 [Equus caballus]	0	7.314	1	2	2	2	4561	505.9	5.36	3.89	2												0	0	100	193222	High	1
TRUE	High	Master Protein	1333565913	FACT complex subunit SSRP1 isoform X1 [Equus caballus]	0	7.309	4	2	2	2	712	81.5	7.01	7.11	2												0	0			High	1
TRUE	High	Master Protein	335774456	eukaryotic translation initiation factor subunit 1-like protein [Equus caballus]	0	7.305	9	2	2	2	315	36.1	5.08	5.19	2	cell communication;metabolic process;regulation of biological process;response to stimulus	cytoplasm;membrane;nucleus;ribosome	RNA binding	Pf00575, Pf07541	100052709	LOC100052709; EIF2S1	24	ENSECAG00000018424.1	Protein processing in endoplasmic reticulum; Apoptosis; RNA transport; Herpes simplex infection; Non-alcoholic fatty liver disease (NAFLD); Influenza A; Hepatitis C; Measles			8	0	100	1.89395e+06	High	1
TRUE	High	Master Protein	149730048	60S ribosomal protein L21 [Equus caballus]	0	7.296	21	2	3	2	160	18.6	10.49	8.78	2	metabolic process	ribosome	structural molecule activity	Pf01157	100051116; 100051778	LOC100051116; RPL21; LOC100051778	17; 6	ENSECAG00000010661.1	Ribosome			1	0	100	1897550	High	1
TRUE	High	Master Protein	338729670	translocon-associated protein subunit delta [Equus caballus]	0	7.291	18	2	2	2	173	18.9	5.78	5.99	2		endoplasmic reticulum		Pf05404	100057948	LOC100057948; SSR4	X	ENSECAG00000023150.1	Protein processing in endoplasmic reticulum			1	0	100	641203	High	1
TRUE	High	Master Protein	1333553522	ferritin light chain isoform X1 [Equus caballus]	0	7.278	21	2	2	2	175	20	5.59	6.27	2												0	0	100	2.90192e+06	High	1
TRUE	High	Master Protein	1333575615	ras GTPase-activating-like protein IQGAP2 isoform X1 [Equus caballus]	0	7.241	4	3	3	3	1576	180.9	5.69	8.52	3												0	0			High	1
TRUE	High	Master Protein	1333563090	26S proteasome non-ATPase regulatory subunit 11 [Equus caballus]	0	7.141	8	2	2	2	422	47.4	6.48	5.68	2												0	0			High	1
TRUE	High	Master Protein	1333550739	sorting nexin-1 isoform X1 [Equus caballus]	0	7.092	5	2	2	1	521	58.9	5.19	6.79	2												0	0			High	1
TRUE	High	Master Protein	338719219	dynein light chain roadblock-type 1 isoform X1 [Equus caballus]	0	7.036	40	2	2	2	96	11	7.25	4.91	2	cellular component movement			Pf03259	100069352	LOC100069352; DYNLRB1	22					0	0	100	1.21241e+06	High	1
TRUE	High	Master Protein	1333679279	peptidyl-prolyl cis-trans isomerase FKBP4 [Equus caballus]	0	7.016	14	3	3	3	459	51.2	5.64	9.61	3												0	0	100	756218	High	1
TRUE	High	Master Protein	149755967	nicastrin [Equus caballus]	0	6.996	3	2	2	2	709	78.5	6.32	5.45	2	metabolic process			Pf05450	100058515	NCSTN	5		Notch signaling pathway; Alzheimer's disease			2	0	100	4.03109e+06	High	1
TRUE	High	Master Protein	1333655600	chromobox protein homolog 3 isoform X1 [Equus caballus]	0	6.991	30	3	3	3	184	21	5.33	9.22	3												0	0	100	965040	High	1
TRUE	High	Master Protein	1333616404	neutrophil gelatinase-associated lipocalin isoform X1 [Equus caballus]	0	6.981	14	2	2	2	264	29.9	7.77	6.71	2												0	0			High	1
TRUE	High	Master Protein	149727004	40S ribosomal protein S23 [Equus caballus]	0	6.934	27	2	2	2	143	15.8	10.49	7.17	2	metabolic process	ribosome	structural molecule activity	Pf00164	100073248	LOC100073248; RPS23	14					0	0	100	1.87272e+06	High	1
TRUE	High	Master Protein	149730125	heat shock protein 105 kDa isoform X1 [Equus caballus]	0	6.901	4	3	3	3	859	96.8	5.21	7.44	3	metabolic process;regulation of biological process	cytoplasm;cytosol;nucleus	enzyme regulator activity;nucleotide binding;protein binding	Pf00012	100062150	HSPH1	17	ENSECAG00000018428.1	Protein processing in endoplasmic reticulum			1	0	100	699372	High	1
TRUE	High	Master Protein	1333625267	probable ATP-dependent RNA helicase DDX17 isoform X1 [Equus caballus]	0	6.899	4	2	2	2	652	72.5	8.68	6.43	2												0	0	100	1.3459e+06	High	1
TRUE	High	Master Protein	1333640558	ATP synthase subunit e, mitochondrial [Equus caballus]	0	6.866	39	2	2	2	71	8.2	9.31	5.43	2												0	0	100	3.69329e+06	High	1
TRUE	High	Master Protein	126352483	band 3 anion transport protein [Equus caballus]	0	6.858	3	2	2	2	934	104.2	5.16	3.02	2	transport	cytoskeleton;membrane	transporter activity	Pf00359, Pf00955, Pf07565	100009691	SLC4A1	11		Collecting duct acid secretion			1	0	100	963968	High	1
TRUE	High	Master Protein	1333616242	niban-like protein 1 isoform X1 [Equus caballus]	0	6.83	5	2	2	2	750	84.7	5.74	6.05	2												0	0			High	1
TRUE	High	Master Protein	545197429	histone H2A type 1-E [Equus caballus]	0	6.814	21	3	3	1	130	14.1	11.22	7.18	3	regulation of biological process	chromosome;nucleus	DNA binding;protein binding	Pf00125, Pf00808	100054146	LOC100054146	20	ENSECAG00000007457.1				0	0	100	2.90273e+06	High	1
TRUE	High	Master Protein	149759349	NADH dehydrogenase [ubiquinone] 1 alpha subcomplex subunit 1 [Equus caballus]	0	6.783	54	2	3	2	70	8.1	9.63	8.29	2	cell organization and biogenesis	cytosol;membrane;mitochondrion			100058835	LOC100058835; NDUFA1	X	ENSECAG00000020907.1	Alzheimer's disease; Non-alcoholic fatty liver disease (NAFLD); Oxidative phosphorylation; Huntington's disease; Parkinson's disease; Metabolic pathways			6	0	100	4.9072e+06	High	1
TRUE	High	Master Protein	1333559043	transcription intermediary factor 1-beta isoform X1 [Equus caballus]	0	6.759	3	2	2	2	834	88.5	5.77	6.03	2												0	0	100	1.81288e+06	High	1
TRUE	High	Master Protein	255522917	40S ribosomal protein S26 [Equus caballus]	0	6.757	21	2	2	2	115	13	11	5.94	2	metabolic process;regulation of biological process	membrane;ribosome	protein binding;RNA binding;structural molecule activity	Pf01283	100034009	RPS26	6	ENSECAG00000024268.1	Ribosome			1	0	100	3.16314e+06	High	1
TRUE	High	Master Protein	1333599498	translocon-associated protein subunit alpha isoform X1 [Equus caballus]	0	6.722	9	2	2	2	298	33.7	4.65	6.77	2												0	0	100	2417868	High	1
TRUE	High	Master Protein	823270915	hsc70-interacting protein [Equus caballus]	0	6.699	7	2	2	2	369	41.4	5.31	6.32	2		cytosol	protein binding	Pf00515, Pf13371, Pf13414, Pf13424, Pf13431, Pf13432	100055503	LOC100055503; ST13	28	ENSECAG00000015838.1				0	0	100	5.47033e+06	High	1
TRUE	High	Master Protein	1333636177	protein transport protein Sec31A isoform X1 [Equus caballus]	0	6.651	3	3	3	3	1265	137.8	6.65	8.89	3												0	0	100	1.56917e+06	High	1
TRUE	High	Master Protein	1333547288	heterogeneous nuclear ribonucleoprotein H3 isoform X2 [Equus caballus]	0	6.644	8	2	2	2	346	36.9	6.87	6.74	2												0	0	100	4149957	High	1
TRUE	High	Master Protein	545208676	dolichyl-diphosphooligosaccharide--protein glycosyltransferase 48 kDa subunit [Equus caballus]	0	6.6	10	2	2	2	439	48.9	5.68	6.74	2	metabolic process	membrane		Pf03345	100071776	LOC100071776; DDOST	2		N-Glycan biosynthesis; Metabolic pathways; Protein processing in endoplasmic reticulum			3	0	100	1.00859e+06	High	1
TRUE	High	Master Protein	1333686397	LOW QUALITY PROTEIN: retinol dehydrogenase 16 [Equus caballus]	0	6.583	15	2	3	2	317	36.1	9	10.33	2												0	0			High	1
TRUE	High	Master Protein	1333571519	enoyl-CoA delta isomerase 1, mitochondrial isoform X1 [Equus caballus]	0	6.519	9	2	2	2	302	33.1	8.53	6.6	2												0	0	100	1.02672e+06	High	1
TRUE	High	Master Protein	1333573448	ras GTPase-activating protein-binding protein 1 isoform X1 [Equus caballus]	0	6.519	7	2	3	2	478	53.5	5.6	10.16	2												0	0			High	1
TRUE	High	Master Protein	149751298	interleukin enhancer-binding factor 2 [Equus caballus]	0	6.509	11	3	3	3	390	43.1	5.26	5.72	3				Pf07528	100056483	ILF2	5					0	0	100	562458	High	1
TRUE	High	Master Protein	1333565437	apoptosis inhibitor 5 isoform X1 [Equus caballus]	0	6.465	6	2	2	2	524	59	7.34	6.65	2												0	0			High	1
TRUE	High	Master Protein	545177168	phosphoacetylglucosamine mutase isoform X1 [Equus caballus]	0	6.439	5	2	2	2	544	59.9	6.24	7.23	2	metabolic process		catalytic activity	Pf00408, Pf02878, Pf02879, Pf02880	100065388	PGM3	10		Metabolic pathways; Amino sugar and nucleotide sugar metabolism			2	0	100	889202	High	1
TRUE	High	Master Protein	1333599335	serpin B6 [Equus caballus]	0	6.438	6	2	2	1	378	43.1	5.44	6.27	2												0	0			High	1
TRUE	High	Master Protein	669633272	GTP-binding protein SAR1a [Equus caballus]	0	6.4	23	3	3	3	198	22.4	6.68	4.65	3	cell organization and biogenesis;regulation of biological process;response to stimulus;transport	endoplasmic reticulum;Golgi;membrane	catalytic activity;nucleotide binding;protein binding;signal transducer activity	Pf00025, Pf00503, Pf01926, Pf08477, Pf09439	100063421	LOC100063421; SAR1A	1	ENSECAG00000009730.1	Legionellosis; Protein processing in endoplasmic reticulum			2	0	100	7.86299e+06	High	1
TRUE	High	Master Protein	1333574594	alpha-aminoadipic semialdehyde dehydrogenase isoform X1 [Equus caballus]	0	6.365	6	2	2	2	539	58.5	7.59	6.19	2												0	0			High	1
TRUE	High	Master Protein	1333704760	ras-related protein Rab-2A [Equus caballus]	0	6.33	13	2	2	2	212	23.5	6.54	6.13	2												0	0	100	1.65889e+06	High	1
TRUE	High	Master Protein	1333608422	guanine nucleotide-binding protein G(s) subunit alpha isoform X1 [Equus caballus]	0	6.304	7	2	2	1	395	45.7	5.82	5.7	2												0	0	100	927728	High	1
TRUE	High	Master Protein	1333691582	60S ribosomal protein L36 [Equus caballus]	0	6.291	22	2	2	2	105	12.2	11.59	5.72	2												0	0	100	7914814	High	1
TRUE	High	Master Protein	1333621422	erlin-2 [Equus caballus]	0	6.244	7	2	2	2	339	37.7	5.31	6.13	2												0	0			High	1
TRUE	High	Master Protein	545179278	retinoid-inducible serine carboxypeptidase [Equus caballus]	0	6.235	6	2	2	2	455	51.1	5.25	4.46	2	metabolic process		catalytic activity	Pf00450	100070731	SCPEP1	11					0	0	100	4.01143e+06	High	1
TRUE	High	Master Protein	338723604	multifunctional protein ADE2 [Equus caballus]	0	6.193	6	2	2	2	425	47	7.72	5.69	2	metabolic process	cytoplasm;membrane	catalytic activity;protein binding	Pf00731, Pf01259	100058501	PAICS	3	ENSECAG00000019862.1	Metabolic pathways; Purine metabolism			2	0	100	452055	High	1
TRUE	High	Master Protein	1333577320	macrophage-capping protein isoform X1 [Equus caballus]	0	6.163	9	2	3	2	402	44.5	7.03	8.91	2												0	0	100	714355	High	1
TRUE	High	Master Protein	194208116	60S ribosomal protein L22 [Equus caballus]	0	6.149	19	2	2	2	128	14.8	9.19	4.75	2	metabolic process	cytoplasm;nucleus;ribosome	RNA binding;structural molecule activity	Pf01776	100052308	LOC100052308; RPL22	2	ENSECAG00000025022.1	Ribosome			1	0	100	6.59426e+06	High	1
TRUE	High	Master Protein	194222668	transformer-2 protein homolog beta isoform X2 [Equus caballus]	0	6.132	6	2	2	2	288	33.6	11.25	5.78	2			RNA binding	Pf00076, Pf08777, Pf13893, Pf14259	100067887	LOC100067887; TRA2B	19		Spliceosome			1	0			High	1
TRUE	High	Master Protein	149744489	RNA-binding protein 3 [Equus caballus]	0	6.103	32	2	2	2	156	16.9	8.4	6.83	2			RNA binding	Pf00076, Pf13893, Pf14259	100051736	LOC100051736; RBM3	X	ENSECAG00000024257.1				0	0			High	1
TRUE	High	Master Protein	149751410	cellular retinoic acid-binding protein 2 [Equus caballus]	0	6.069	27	2	2	2	138	15.7	5.4	5.9	2	metabolic process;regulation of biological process;transport	cytoplasm;cytosol;nucleus	transporter activity	Pf00061, Pf14651	100058072	LOC100058072; CRABP2	5	ENSECAG00000016560.1				0	0			High	1
TRUE	High	Master Protein	1333615862	N-acetyllactosaminide alpha-1,3-galactosyltransferase isoform X1 [Equus caballus]	0	6.054	6	2	2	2	538	61	7.46	5.67	2												0	0	100	1.33693e+06	High	1
TRUE	High	Master Protein	545200179	minor histocompatibility antigen H13 isoform X2 [Equus caballus]	0	6.048	16	3	3	3	377	41.4	6.43	8.96	3	metabolic process	membrane	catalytic activity	Pf04258, Pf06550	100053502	HM13	22	ENSECAG00000019217.1				0	0	100	1.0384e+06	High	1
TRUE	High	Master Protein	1333568915	ras-related C3 botulinum toxin substrate 1 isoform X1 [Equus caballus]	0	6.046	10	2	2	2	211	23.5	8.63	4.81	2												0	0	100	2.73545e+06	High	1
TRUE	High	Master Protein	1333565775	mitochondrial carrier homolog 2 isoform X1 [Equus caballus]	0	6.031	7	2	3	2	339	36.9	8.02	7.4	2												0	0	100	3.05425e+06	High	1
TRUE	High	Master Protein	1333593091	nuclear autoantigenic sperm protein isoform X1 [Equus caballus]	0	6.013	7	3	4	3	782	84.7	4.3	10.96	3												0	0	100	1.85133e+06	High	1
TRUE	High	Master Protein	1333695532	lysosomal alpha-mannosidase isoform X1 [Equus caballus]	0	6.004	4	3	3	3	1012	113.3	7.02	5.81	3												0	0	100	2.89506e+06	High	1
TRUE	High	Master Protein	149722214	40S ribosomal protein S17 [Equus caballus]	0	5.918	17	3	3	3	135	15.5	9.85	5.35	3	cell organization and biogenesis;metabolic process	ribosome	structural molecule activity	Pf00833	100065786	LOC100065786	10	ENSECAG00000006045.1	Ribosome			1	0	100	6.11107e+06	High	1
TRUE	High	Master Protein	545178931	junction plakoglobin [Equus caballus]	0	5.869	4	2	2	2	745	81.8	6.11	7.14	2	cell organization and biogenesis;cellular component movement;regulation of biological process;response to stimulus	cytoplasm;cytosol;membrane;nucleus	protein binding;signal transducer activity;structural molecule activity	Pf00514	100053295	LOC100053295; JUP	11	ENSECAG00000020592.1	Transcriptional misregulation in cancer; Acute myeloid leukemia; Pathways in cancer; Arrhythmogenic right ventricular cardiomyopathy (ARVC)			4	0	100	972736	High	1
TRUE	High	Master Protein	149710129	60S ribosomal protein L37a isoform X1 [Equus caballus]	0	5.839	33	2	3	2	92	10.3	10.43	8.39	2	metabolic process	ribosome	structural molecule activity	Pf01780	100050696	LOC100050696; RPL37A	6					0	0	100	7886768	High	1
TRUE	High	Master Protein	149716588	40S ribosomal protein S25 [Equus caballus]	0	5.803	24	3	3	3	125	13.7	10.11	4.38	3				Pf03297	100063216	LOC100063216; RPS25	7					0	0	100	1.9449e+07	High	1
TRUE	High	Master Protein	149756573	myosin light polypeptide 6 isoform X2 [Equus caballus]	0	5.785	16	2	2	2	151	17	4.55	5.55	2			metal ion binding	Pf00036, Pf13405, Pf13499	100052035	LOC100052035; MYL6	6		Vascular smooth muscle contraction; Oxytocin signaling pathway			2	0	100	3.35691e+06	High	1
TRUE	High	Master Protein	149728678	glutamine--tRNA ligase isoform X1 [Equus caballus]	0	5.776	3	2	2	2	775	87.5	6.71	6.21	2	metabolic process;regulation of biological process	cytoplasm;cytosol	catalytic activity;enzyme regulator activity;nucleotide binding;protein binding	Pf00749, Pf03950, Pf04557, Pf04558	100053641	LOC100053641; QARS	16	ENSECAG00000000809.1	Aminoacyl-tRNA biosynthesis; Metabolic pathways			2	0			High	1
TRUE	High	Master Protein	1333693738	coatomer subunit delta isoform X1 [Equus caballus]	0	5.764	5	2	2	2	519	57.9	6.21	4.96	2												0	0	100	2.68426e+06	High	1
TRUE	High	Master Protein	545184509	proton-coupled amino acid transporter 2 [Equus caballus]	0	5.669	6	2	3	2	483	53.3	8.63	7.89	2	transport	membrane	transporter activity	Pf01490	100071541	SLC36A2	14	ENSECAG00000011961.1				0	0	100	5.91326e+06	High	1
TRUE	High	Master Protein	1333560066	septin-9 isoform X1 [Equus caballus]	0	5.644	5	2	2	2	585	65.5	8.88	4.81	2												0	0	100	1.01997e+06	High	1
TRUE	High	Master Protein	1333567280	NADH dehydrogenase [ubiquinone] iron-sulfur protein 8, mitochondrial [Equus caballus]	0	5.594	14	2	2	2	210	23.6	6.87	5.4	2												0	0			High	1
TRUE	High	Master Protein	1333651038	guanine nucleotide-binding protein G(i) subunit alpha-1 [Equus caballus]	0	5.57	8	2	2	1	354	40.4	5.97	5.38	2												0	0			High	1
TRUE	High	Master Protein	1333648569	cation-independent mannose-6-phosphate receptor isoform X1 [Equus caballus]	0	5.55	2	3	3	3	2492	274.5	5.77	7.33	3												0	0			High	1
TRUE	High	Master Protein	1333624125	ataxin-10 isoform X1 [Equus caballus]	0	5.55	7	2	2	2	475	53.2	5.25	6.2	2												0	0			High	1
TRUE	High	Master Protein	1333600861	60S ribosomal protein L10a [Equus caballus]	0	5.506	13	2	2	2	217	24.8	9.94	6.1	2												0	0			High	1
TRUE	High	Master Protein	1333691631	NADH dehydrogenase [ubiquinone] 1 alpha subcomplex subunit 11 isoform X2 [Equus caballus]	0	5.487	27	2	2	2	141	14.6	8.18	6.43	2												0	0			High	1
TRUE	High	Master Protein	545176482	splicing factor U2AF 65 kDa subunit isoform X1 [Equus caballus]	0	5.481	10	2	2	2	475	53.5	9.09	6.09	2	metabolic process	nucleus	RNA binding	Pf00076, Pf13893, Pf14259	100050729	U2AF2	10					0	0	100	994233	High	1
TRUE	High	Master Protein	1333602528	ras-related protein Rab-8A isoform X1 [Equus caballus]	0	5.458	11	2	2	1	219	24.8	6.11	5.58	2												0	0	100	426004	High	1
TRUE	High	Master Protein	1333581772	guanine nucleotide-binding protein G(i) subunit alpha-2 [Equus caballus]	0	5.447	7	2	2	1	355	40.4	5.54	5.02	2												0	0	100	814643	High	1
TRUE	High	Master Protein	149701582	microsomal triglyceride transfer protein large subunit [Equus caballus]	0	5.429	4	2	2	2	894	99.6	7.71	5.86	2	metabolic process;transport	endoplasmic reticulum	transporter activity	Pf01347	100053803	LOC100053803; MTTP	3	ENSECAG00000023109.2	Fat digestion and absorption			1	0	100	755606	High	1
TRUE	High	Master Protein	1333618334	histidine triad nucleotide-binding protein 2, mitochondrial [Equus caballus]	0	5.409	25	2	2	2	163	16.9	8.78	6.75	2												0	0			High	1
TRUE	High	Master Protein	1333643822	calpain-2 catalytic subunit [Equus caballus]	0	5.407	7	2	3	2	700	79.7	5.05	9.72	2												0	0			High	1
TRUE	High	Master Protein	149722554	40S ribosomal protein S9 [Equus caballus]	0	5.401	9	2	2	1	194	22.6	10.65	4.83	2	metabolic process;regulation of biological process	cytoplasm;membrane;nucleus;ribosome	RNA binding;structural molecule activity;translation regulator activity	Pf00163, Pf01479	100052952	LOC100052952; RPS9	10	ENSECAG00000020316.1	Ribosome			1	1	100	7874217	High	1
TRUE	High	Master Protein	1333578201	reticulon-4 isoform X1 [Equus caballus]	0	5.332	3	2	2	2	1196	129.6	4.5	5.68	2												0	0			High	1
TRUE	High	Master Protein	149756188	dolichyl-diphosphooligosaccharide--protein glycosyltransferase subunit DAD1 [Equus caballus]	0	5.31	19	2	3	2	113	12.5	7.08	9.15	2	metabolic process;regulation of biological process	endoplasmic reticulum;membrane	catalytic activity	Pf02109	100053042	LOC100053042; DAD1	1	ENSECAG00000000577.1	N-Glycan biosynthesis; Protein processing in endoplasmic reticulum; Metabolic pathways			3	0	100	36418378	High	1
TRUE	High	Master Protein	1333701996	ubiquitin carboxyl-terminal hydrolase 14 isoform X1 [Equus caballus]	0	5.213	5	2	2	2	516	58.1	5.49	5.47	2												0	0	100	881200	High	1
TRUE	High	Master Protein	1333577419	mannosyl-oligosaccharide glucosidase [Equus caballus]	0	5.189	3	2	2	2	839	92.1	9.14	5.46	2												0	0	100	1173459	High	1
TRUE	High	Master Protein	1333657969	V-type proton ATPase 116 kDa subunit a isoform X1 [Equus caballus]	0	5.185	6	2	2	2	862	98.5	6.54	5.61	2												0	0			High	1
TRUE	High	Master Protein	1002729306	ATP F0F1 synthase subunit alpha [Clostridium perfringens]	0	5.048	4	2	2	1	502	55.2	5.39	4.47	2	metabolic process;transport	membrane	catalytic activity;nucleotide binding;transporter activity	Pf00006, Pf00306, Pf02874	29570438	atpA; CPE_RS11245; CPF_RS11965		JFP838_13235				0	0	100	6538579	High	1
TRUE	High	Master Protein	1333570946	4-aminobutyrate aminotransferase, mitochondrial [Equus caballus]	0	5.034	5	2	2	2	500	56.5	8.21	4.67	2												0	0	100	858153	High	1
TRUE	High	Master Protein	1333566532	stress-induced-phosphoprotein 1 [Equus caballus]	0	5	6	2	2	2	543	62.5	6.98	6.24	2												0	0	100	1.03475e+06	High	1
TRUE	High	Master Protein	1333676891	sialidase-2 [Equus caballus]	0	4.889	8	2	2	2	379	42.6	7.96	5.34	2												0	0	100	1967045	High	1
TRUE	High	Master Protein	1333644204	bifunctional glutamate/proline--tRNA ligase isoform X1 [Equus caballus]	0	4.868	2	2	2	2	1519	171	7.72	6.8	2												0	0			High	1
TRUE	High	Master Protein	1333577281	S-adenosylmethionine synthase [Equus caballus]	0	4.645	7	2	2	2	395	43.6	6.37	5.94	2												0	0	100	963300	High	1
TRUE	High	Master Protein	1333586697	alkyldihydroxyacetonephosphate synthase, peroxisomal [Equus caballus]	0	4.627	5	2	2	2	689	76.1	7.99	4.9	2												0	0			High	1
TRUE	High	Master Protein	1333592826	nardilysin isoform X1 [Equus caballus]	0	4.622	4	2	2	2	1224	139.5	4.92	6.65	2												0	0			High	1
TRUE	High	Master Protein	1333566486	reticulon-3 isoform X1 [Equus caballus]	0	4.588	1	2	2	2	1039	111.5	4.89	0	2												0	0	100	4.70685e+06	High	1
TRUE	High	Master Protein	1333572687	heterogeneous nuclear ribonucleoprotein A/B isoform X1 [Equus caballus]	0	4.586	8	2	3	2	333	35.9	6.95	8.31	2												0	0	100	8.82517e+06	High	1
TRUE	High	Master Protein	335772768	alpha-centractin-like protein [Equus caballus]	0	4.57	7	2	2	2	376	42.6	6.64	5.35	2		cytoplasm;cytoskeleton	nucleotide binding	Pf00022	100069908	ACTR1A	1	ENSECAG00000024503.1				0	0	100	721784	High	1
TRUE	High	Master Protein	1333586509	integrin alpha-6 isoform X1 [Equus caballus]	0	4.551	4	2	2	2	1091	122.1	7.4	7.08	2												0	0	100	856405	High	1
TRUE	High	Master Protein	1333567083	spectrin beta chain, non-erythrocytic 2 isoform X1 [Equus caballus]	0	4.544	1	2	2	1	2416	273.2	6.19	5.44	2												0	0	100	224651	High	1
TRUE	High	Master Protein	338720515	60S ribosomal protein L35 [Equus caballus]	0	4.54	19	2	2	2	123	14.5	11.05	4.08	2	metabolic process	membrane;ribosome	RNA binding;structural molecule activity	Pf00831	100070944	LOC100070944; RPL35	25	ENSECAG00000009389.1	Ribosome			1	0	100	3952168	High	1
TRUE	High	Master Protein	1333704318	tumor protein D52 isoform X1 [Equus caballus]	0	4.483	9	2	3	2	266	28.9	6.8	7.54	2												0	0	100	1.22953e+06	High	1
TRUE	High	Master Protein	545178704	116 kDa U5 small nuclear ribonucleoprotein component [Equus caballus]	0	4.455	3	2	2	2	972	109.4	5	6.05	2		cytosol;membrane;spliceosomal complex	catalytic activity;nucleotide binding;RNA binding	Pf00009, Pf00679, Pf03144, Pf03764, Pf14492	100050574	EFTUD2	11	ENSECAG00000019363.1	Spliceosome			1	0	100	770065	High	1
TRUE	High	Master Protein	1333594745	chloride intracellular channel protein 4 [Equus caballus]	0	4.412	11	2	2	2	253	28.7	5.78	5.92	2												0	0	100	1.13508e+06	High	1
TRUE	High	Master Protein	1333633537	AP-1 complex subunit gamma-1 isoform X1 [Equus caballus]	0	4.357	3	2	2	2	825	91.7	6.8	4.88	2												0	0	100	716637	High	1
TRUE	High	Master Protein	335772750	proliferation-associated protein 2G4-like protein, partial [Equus caballus]	0	4.349	12	3	4	3	363	40.4	6.27	10.39	3				Pf00557								0	0	100	1.39387e+06	High	1
TRUE	High	Master Protein	149757870	60S ribosomal protein L13a [Equus caballus]	0	4.31	11	2	2	2	203	23.5	11	4.28	2	metabolic process;regulation of biological process;response to stimulus	cytoplasm;membrane;nucleus;ribosome	RNA binding;structural molecule activity	Pf00572	100051915	LOC100051915; RPL13A	10	ENSECAG00000015832.1	Ribosome			1	0	100	6.11606e+06	High	1
TRUE	High	Master Protein	1333611793	fermitin family homolog 2 isoform X5 [Equus caballus]	0	4.276	5	2	2	2	706	80.6	6.92	5.37	2												0	0			High	1
TRUE	High	Master Protein	1333702001	collectin-12 isoform X1 [Equus caballus]	0	4.168	3	2	2	2	754	83.3	5.9	4.12	2												0	0	100	2762736	High	1
TRUE	High	Master Protein	1333616636	protein SET isoform X3 [Equus caballus]	0	4.153	8	2	2	2	290	33.7	4.3	5.04	2												0	0	100	2.79607e+06	High	1
TRUE	High	Master Protein	1333680273	solute carrier family 2, facilitated glucose transporter member 3 isoform X1 [Equus caballus]	0	4.128	4	2	2	2	502	55.3	5.63	4.97	2												0	0	100	2.80241e+06	High	1
TRUE	High	Master Protein	1333696045	eukaryotic translation initiation factor 3 subunit G [Equus caballus]	0	4.034	11	2	2	2	320	35.6	6.13	5.66	2												0	0	100	3.34508e+06	High	1
TRUE	High	Master Protein	1333604844	adipocyte plasma membrane-associated protein [Equus caballus]	0	4.017	13	2	2	2	415	46.4	6.44	5.91	2												0	0			High	1
TRUE	High	Master Protein	1161056351	NADH dehydrogenase subunit 5 (mitochondrion) [Equus asinus africanus]	0	3.935	5	2	2	2	606	68.2	8.84	4.83	2												0	0	100	2.42781e+06	High	1
TRUE	High	Master Protein	149757872	40S ribosomal protein S11 [Equus caballus]	0	3.903	12	2	2	2	158	18.4	10.3	2.6	2	metabolic process	cytoplasm;membrane;ribosome	RNA binding;structural molecule activity	Pf00366	100051978	LOC100051978; RPS11	10	ENSECAG00000000370.1	Ribosome			1	0	100	934411	High	1
TRUE	High	Master Protein	149693694	alcohol dehydrogenase [NADP(+)] [Equus caballus]	0	3.824	9	2	3	2	324	36.6	6.8	8.66	2	metabolic process	cytosol;membrane	catalytic activity	Pf00248	100052360	AKR1A1	2	ENSECAG00000000223.1	Pentose and glucuronate interconversions; Metabolic pathways; Glycerolipid metabolism; Glycolysis / Gluconeogenesis	Metapathway biotransformation		5	0	100	4217273	High	1
TRUE	High	Master Protein	1333564223	mannose-P-dolichol utilization defect 1 protein isoform X1 [Equus caballus]	0	3.757	6	2	2	2	305	33.5	9.42	3.67	2												0	0	100	3.56121e+06	High	1
TRUE	High	Master Protein	10336506	ubiquitin C-terminal hydrolase [Equus caballus]	0	3.754	7	2	2	2	223	24.9	5.24	4.17	2	metabolic process		catalytic activity	Pf01088	100033838	UCHL1	3		Parkinson's disease			1	0	100	2.91498e+06	High	1
TRUE	High	Master Protein	1333564064	very long-chain specific acyl-CoA dehydrogenase, mitochondrial isoform X1 [Equus caballus]	0	3.752	5	2	2	2	773	82.8	8.37	5.96	2												0	0	100	265322	High	1
TRUE	High	Master Protein	545190275	succinate--CoA ligase [ADP-forming] subunit beta, mitochondrial [Equus caballus]	0	3.752	4	2	2	1	463	50.2	7.39	2.51	2	metabolic process		catalytic activity	Pf00549, Pf01071, Pf08442, Pf13549	100050430	LOC100050430; SUCLA2	17		Citrate cycle (TCA cycle); Propanoate metabolism; Metabolic pathways; Carbon metabolism			4	0			High	1
TRUE	High	Master Protein	1333574645	sorting nexin-2 [Equus caballus]	0	3.751	5	2	2	1	518	58.3	5.12	5.07	2												0	0	100	889911	High	1
TRUE	High	Master Protein	545194861	serine/arginine-rich splicing factor 3 [Equus caballus]	0	3.692	14	2	2	2	164	19.3	11.65	4.49	2	regulation of biological process		RNA binding	Pf00076, Pf13893, Pf14259	100053336; 100053744	LOC100053336; LOC100053744; SRSF3	1; 20	ENSECAG00000018741.1	Spliceosome; Herpes simplex infection			2	0	100	1.62722e+06	High	1
TRUE	High	Master Protein	545181818	NADH dehydrogenase [ubiquinone] flavoprotein 1, mitochondrial [Equus caballus]	0	3.563	8	2	2	2	464	50.6	8.21	5.36	2	metabolic process;transport	cytosol;membrane;mitochondrion	catalytic activity;metal ion binding;nucleotide binding	Pf01512, Pf10531, Pf10589	100059569	LOC100059569; NDUFV1	12	ENSECAG00000021477.1	Non-alcoholic fatty liver disease (NAFLD); Parkinson's disease; Huntington's disease; Metabolic pathways; Alzheimer's disease; Oxidative phosphorylation			6	0	100	1.01024e+06	High	1
TRUE	High	Master Protein	149756128	NEDD8 [Equus caballus]	0	3.475	23	2	3	2	81	9.1	8.43	8.78	2	metabolic process;regulation of biological process	nucleus	protein binding	Pf00240, Pf11976	100051307	LOC100051307; NEDD8	1	ENSECAG00000019307.1				0	0	100	2.96564e+06	High	1
TRUE	High	Master Protein	149743090	essential MCU regulator, mitochondrial [Equus caballus]	0	3.423	36	2	2	2	107	11.5	8.92	5.18	2	cellular homeostasis;transport	membrane;mitochondrion;nucleus		Pf10161	100056050	LOC100056050; SMDT1	28	ENSECAG00000022508.1				0	0	100	2.67508e+06	High	1
TRUE	High	Master Protein	1333611388	isoleucine--tRNA ligase, cytoplasmic isoform X1 [Equus caballus]	0	3.412	1	2	2	2	1324	151.6	6.38	4.34	2												0	0			High	1
TRUE	High	Master Protein	32264433	ribosomal protein S9, partial [Equus caballus]	0	3.192	17	2	2	1	110	13	10.18	4.42	2	metabolic process	ribosome	RNA binding;structural molecule activity	Pf00163	100052952	LOC100052952; RPS9	10					0	0	100	1407766	High	1
TRUE	High	Master Protein	1333627275	tetratricopeptide repeat protein 38 isoform X1 [Equus caballus]	0	3.052	9	2	2	2	469	52.5	6.42	5.03	2												0	0			High	1
TRUE	High	Master Protein	194221010	DNA replication licensing factor MCM2 [Equus caballus]	0	2.998	2	2	2	2	904	101.8	5.52	5.41	2	metabolic process	nucleus	catalytic activity;DNA binding;nucleotide binding	Pf00493, Pf01078, Pf07728, Pf12619, Pf14551	100053690	MCM7; MCM2	16		Cell cycle; DNA replication			2	0			High	1
TRUE	High	Master Protein	1333594883	heterogeneous nuclear ribonucleoprotein R isoform X2 [Equus caballus]	0	2.937	3	2	2	1	636	71.2	8.13	4.69	2												0	0	100	1.10491e+06	High	1
TRUE	High	Master Protein	1333600023	histone H2B type 1-A [Equus caballus]	0	2.879	19	2	5	1	127	14.1	10.17	8.26	2												0	0			High	1
TRUE	High	Master Protein	1333679908	ubiquitin carboxyl-terminal hydrolase 5 isoform X1 [Equus caballus]	0	2.875	6	2	2	2	891	98.7	5.03	6.32	2												0	0			High	1
TRUE	High	Master Protein	149747793	3-oxo-5-beta-steroid 4-dehydrogenase [Equus caballus]	0	2.865	10	2	2	2	326	37.5	7.75	5.54	2	metabolic process	cytosol	catalytic activity	Pf00248	100066919	LOC100066919; AKR1D1	4	ENSECAG00000011289.1	Primary bile acid biosynthesis; Metabolic pathways; Steroid hormone biosynthesis	Metapathway biotransformation		4	0	100	429827	High	1
TRUE	High	Master Protein	953885639	ras-related protein Rab-15 isoform X1 [Equus caballus]	0	2.656	10	2	2	1	212	24.3	5.71	4.39	2	regulation of biological process;response to stimulus;transport	cytoplasm;membrane	catalytic activity;nucleotide binding	Pf00025, Pf00071, Pf00735, Pf01926, Pf04670, Pf08477, Pf13212	100062462	LOC100062462; RAB15	24	ENSECAG00000002522.1				0	0	100	7.63097e+06	High	1
TRUE	High	Master Protein	1333635487	alcohol dehydrogenase class-3 [Equus caballus]	0	2.504	8	2	2	2	374	39.5	7.28	4.81	2												0	0			High	1
TRUE	High	Master Protein	1333706431	plectin isoform X5 [Equus caballus]	0	2.496	1	2	2	2	4706	535	6.05	5.73	2												0	0			High	1
TRUE	High	Master Protein	1333605622	nucleolar protein 56 isoform X1 [Equus caballus]	0.002	1.831	4	2	2	2	616	68.4	9.17	0	2												0	0			High	1
TRUE	High	Master Protein	126352497	monocarboxylate transporter 1 [Equus caballus]	0.002	1.809	7	2	2	2	500	53.9	8.48	5	2	cell organization and biogenesis;metabolic process;regulation of biological process;response to stimulus;transport	membrane;mitochondrion	transporter activity	Pf07690	100009694	SLC16A1	5	ENSECAG00000021627.1				0	0	100	2.05417e+06	High	1
